# Supplementary material for: Hexakis(acetonitrile-κN)ruthenium(II) bis­(hexa­bromo­carbadodeca­borate) aceto­nitrile solvate
Source: Acta Crystallogr Sect E Struct Rep Online. 2010 Feb 24;66(Pt 3):m325–6. doi: 10.1107/S1600536810006252 (PMC2983605; doi:10.1107/S1600536810006252)
Supplement: Supplementary file 1 [file e-66-0m325-sup1.cif]

##############################################################################
###                                                                        ###
###        Electronic paper (Acta Crystallographica Section E)             ###
###                                                                        ###
##############################################################################
#                                                                            #
# This CIF contains the data in a paper accepted for publication in Acta     #
# Crystallographica Section E. It conforms to the requirements of Notes      #
# for Authors for Section E, and has been peer reviewed under the auspices   #
# of the IUCr Commission on Journals.                                        #
#                                                                            #
# Full details of the Crystallographic Information File format               #
# are given in the paper "The Crystallographic Information File (CIF):       #
# a New Standard Archive File for Crystallography" by S. R. Hall, F. H.      #
# Allen and I. D. Brown [Acta Cryst. (1991), A47, 655-685].                  #
#                                                                            #
# The current version of the core CIF dictionary is obtainable from          #
# ftp://ftp.iucr.org/pub/cif_core.dic. The current version number is 2.4.    #
#                                                                            #
# Software is freely available for graphical display of the structure(s) in  #
# this CIF.  For information consult the CIF home page http://www.iucr.org/  #
# cif/home.html                                                              #
#                                                                            #
# This file may be used for bona fide research purposes within the           #
# scientific community so long as proper attribution is given to the journal # 
# article from which it was obtained.                                        #
#                                                                            #
##############################################################################
                                             
data_global
_audit_creation_method
;
manual editing of the CIF file
created by SHELXTL Ver. 6.10
and processed with modiCIfer-03272007.
;
_journal_date_recd_electronic     2010-01-15
_journal_date_accepted     2010-02-16
_journal_name_full     'Acta Crystallographica, Section E'
_journal_year     2010
_journal_volume     66
_journal_issue      3
_journal_page_first     m325
_journal_page_last     m326
_journal_paper_category     QM
_journal_coeditor_code     EZ2197
_publ_contact_author_name     'Larsen, Anna'
_publ_contact_author_address
;
Department of Chemistry
Ithaca College
953 Danby Road
Ithaca, NY 14850
USA
;
_publ_contact_author_email     'alarsen@ithaca.edu'
_publ_contact_author_fax     '607-274-1848'
_publ_contact_author_phone     '607-274-3473'
_publ_section_title
;
Hexakis(acetonitrile-\k<i>N</i>)ruthenium(II) bis(hexabromocarbadodecaborate)
acetonitrile solvate
;
loop_
    _publ_author_name
    _publ_author_footnote
    _publ_author_address
    'Masland, Joshua' .
;
Department of Chemistry
Ithaca College
953 Danby Road
Ithaca, NY 14850
USA
;
    'Diaz, Jason' .
;
Department of Chemistry
Ithaca College
953 Danby Road
Ithaca, NY 14850
USA
;
    'Eady, Shawn' .
;
Department of Chemistry
Ithaca College
953 Danby Road
Ithaca, NY 14850
USA
;
    'Lobkovsky, Emil' .
;
X-Ray Diffraction Facility
167 Spencer T. Olin Laboratory
Cornell University
Ithaca, NY 14850
USA
;
    'Larsen, Anna' .
;
Department of Chemistry
Ithaca College
953 Danby Road
Ithaca, NY 14850
USA
;
_publ_section_synopsis     .
data_I
_chemical_name_systematic
;
Hexakis(acetonitrile-\k<i>N</i>)ruthenium(II) bis(hexabromocarbadodecaborate)
 acetonitrile solvate
;
_chemical_name_common
;
Hexa-acetonitrile ruthenium(II) bis(hexabromocarboranate) acetonitrile
solvate
;
_chemical_formula_moiety     'C12 H18 N6 Ru 2+, 2(C H6 B11 Br6 -), C2 H3 N'
_chemical_formula_sum     'C16 H33 B22 Br12 N7 Ru'
_chemical_formula_iupac     '[Ru (C2 H3 N)6] (C H6 B11 Br6)2, C2 H3 N'
_chemical_formula_weight     1621.30
_chemical_melting_point     ?
_symmetry_cell_setting     orthorhombic
_symmetry_space_group_name_H-M     'P n a 21    '
_symmetry_space_group_name_Hall     'P 2c -2n    '
loop_
    _symmetry_equiv_pos_as_xyz
    'x, y, z'
    '-x, -y, z+1/2'
    'x+1/2, -y+1/2, z'
    '-x+1/2, y+1/2, z+1/2'
_cell_length_a     21.332(2)
_cell_length_b     11.7577(10)
_cell_length_c     20.2620(17)
_cell_angle_alpha     90.00
_cell_angle_beta     90.00
_cell_angle_gamma     90.00
_cell_volume     5082.1(8)
_cell_formula_units_Z     4
_cell_measurement_reflns_used     999
_cell_measurement_theta_min     1.91
_cell_measurement_theta_max     29.34
_cell_measurement_temperature     173(2)
_exptl_crystal_description     block
_exptl_crystal_colour     red
_exptl_crystal_size_max     0.20
_exptl_crystal_size_mid     0.15
_exptl_crystal_size_min     0.10
_exptl_crystal_density_diffrn     2.119
_exptl_crystal_density_meas     ?
_exptl_crystal_density_method     'not measured'
_exptl_crystal_F_000     3008
_exptl_absorpt_coefficient_mu     9.770
_exptl_absorpt_correction_type     'multi-scan'
_exptl_absorpt_process_details
;
(SADABS; Bruker, 2007)
;
_exptl_absorpt_correction_T_min     0.2454
_exptl_absorpt_correction_T_max     0.4416
_exptl_special_details
;
;
_diffrn_ambient_temperature     173(2)
_diffrn_radiation_type     Mo-K\a
_diffrn_radiation_wavelength     0.71073
_diffrn_radiation_source     'fine-focus sealed tube'
_diffrn_radiation_monochromator     graphite
_diffrn_measurement_device_type     'Bruker CCD-1000 area-detector'
_diffrn_measurement_method     '0.30\% \w and 0.4 \% \f scans'
_diffrn_detector_area_resol_mean     ?
_diffrn_reflns_number     36328
_diffrn_reflns_av_R_equivalents     0.0421
_diffrn_reflns_av_sigmaI/netI     0.0658
_diffrn_reflns_theta_min     1.91
_diffrn_reflns_theta_max     29.34
_diffrn_reflns_theta_full     25.00
_diffrn_measured_fraction_theta_max     0.992
_diffrn_measured_fraction_theta_full     0.999
_diffrn_reflns_limit_h_min     -29
_diffrn_reflns_limit_h_max     28
_diffrn_reflns_limit_k_min     -16
_diffrn_reflns_limit_k_max     15
_diffrn_reflns_limit_l_min     -27
_diffrn_reflns_limit_l_max     27
_refine_special_details
;
Refinement of <i>F</i>^2^ against ALL reflections. The weighted <i>R</i>-factor
<i>wR</i> and goodness of fit <i>S</i> are based on <i>F</i>^2^, conventional
<i>R</i>-factors <i>R</i> are based on <i>F</i>, with <i>F</i> set to zero for
negative <i>F</i>^2^. The threshold expression of <i>F</i>^2^ >
\s(<i>F</i>^2^) is used only for calculating <i>R</i>-factors(gt) <i>etc</i>.
and is not relevant to the choice of reflections for refinement.
<i>R</i>-factors based on <i>F</i>^2^ are statistically about twice as large
as those based on <i>F</i>, and <i>R</i>- factors based on ALL data will be
even larger.
;
_reflns_number_total     13481
_reflns_number_gt     10985
_reflns_threshold_expression     I>2\s(I)
_refine_ls_structure_factor_coef     Fsqd
_refine_ls_matrix_type     full
_refine_ls_R_factor_all     0.0492
_refine_ls_R_factor_gt     0.0330
_refine_ls_wR_factor_gt     0.0585
_refine_ls_wR_factor_ref     0.0622
_refine_ls_goodness_of_fit_ref     0.971
_refine_ls_restrained_S_all     0.971
_refine_ls_number_reflns     13481
_refine_ls_number_parameters     531
_refine_ls_number_restraints     1
_refine_ls_hydrogen_treatment     constr
_refine_ls_weighting_scheme     calc
_refine_ls_weighting_details
         'calc w=1/[\s^2^(Fo^2^)+(0.0020P)^2^+0.0000P] where P=(Fo^2^+2Fc^2^)/3'
_atom_sites_solution_hydrogens     geom
_atom_sites_solution_primary     direct
_atom_sites_solution_secondary     difmap
_refine_ls_shift/su_max     0.001
_refine_ls_shift/su_mean     0.000
_refine_diff_density_max     0.830
_refine_diff_density_min     -0.725
_refine_ls_extinction_method     none
_refine_ls_extinction_coef     ?
_refine_ls_abs_structure_details     'Flack (1983), 6319 Friedel pairs'
_refine_ls_abs_structure_Flack     0.000(5)
loop_
    _atom_type_symbol
    _atom_type_description
    _atom_type_scat_dispersion_real
    _atom_type_scat_dispersion_imag
    _atom_type_scat_source
    'C' 'C' 0.0033 0.0016
                         'International Tables Vol C Tables 4.2.6.8 and 6.1.1.4'
    'H' 'H' 0.0000 0.0000
                         'International Tables Vol C Tables 4.2.6.8 and 6.1.1.4'
    'B' 'B' 0.0013 0.0007
                         'International Tables Vol C Tables 4.2.6.8 and 6.1.1.4'
    'Ru' 'Ru' -1.2594 0.8363
                         'International Tables Vol C Tables 4.2.6.8 and 6.1.1.4'
    'N' 'N' 0.0061 0.0033
                         'International Tables Vol C Tables 4.2.6.8 and 6.1.1.4'
    'Br' 'Br' -0.2901 2.4595
                         'International Tables Vol C Tables 4.2.6.8 and 6.1.1.4'
_computing_data_collection     'SMART (Bruker, 2000)'
_computing_cell_refinement     'SAINT (Bruker, 2007)'
_computing_data_reduction     'SAINT (Bruker, 2007)'
_computing_structure_solution     'SHELXTL (Sheldrick, 2008)'
_computing_structure_refinement     'SHELXTL (Sheldrick, 2008)'
_computing_molecular_graphics     'SHELXTL (Sheldrick, 2008)'
_computing_publication_material
                         'SHELXTL (Sheldrick, 2008) and publCIF (Westrip, 2010)'
loop_
    _atom_site_type_symbol
    _atom_site_label
    _atom_site_fract_x
    _atom_site_fract_y
    _atom_site_fract_z
    _atom_site_U_iso_or_equiv
    _atom_site_adp_type
    _atom_site_calc_flag
    _atom_site_refinement_flags
    _atom_site_occupancy
    _atom_site_disorder_assembly
    _atom_site_disorder_group
    Ru Ru1 0.399141(18) 0.77943(3) 0.705666(18) 0.02190(8) Uani d . 1 . .
    N N1 0.3418(2) 0.8915(3) 0.75141(19) 0.0252(9) Uani d . 1 . .
    N N2 0.3486(2) 0.6518(3) 0.74612(18) 0.0232(9) Uani d . 1 . .
    N N3 0.4578(2) 0.7767(3) 0.7844(2) 0.0289(9) Uani d . 1 . .
    N N4 0.4530(2) 0.6611(3) 0.66043(19) 0.0245(9) Uani d . 1 . .
    N N5 0.4493(2) 0.9056(3) 0.66337(19) 0.0261(9) Uani d . 1 . .
    N N6 0.34097(19) 0.7832(3) 0.62615(19) 0.0229(8) Uani d . 1 . .
    C C1 0.3052(3) 0.9451(4) 0.7782(2) 0.0264(11) Uani d . 1 . .
    C C2 0.2595(3) 1.0150(4) 0.8113(3) 0.0371(13) Uani d . 1 . .
    H H2C 0.2802 1.0603 0.8455 0.056 Uiso calc R 1 . .
    H H2B 0.2276 0.9663 0.8317 0.056 Uiso calc R 1 . .
    H H2A 0.2395 1.0659 0.7793 0.056 Uiso calc R 1 . .
    C C3 0.3216(2) 0.5780(4) 0.7671(2) 0.0271(11) Uani d . 1 . .
    C C4 0.2864(3) 0.4804(4) 0.7934(3) 0.0355(13) Uani d . 1 . .
    H H4C 0.3127 0.4390 0.8250 0.053 Uiso calc R 1 . .
    H H4A 0.2747 0.4297 0.7570 0.053 Uiso calc R 1 . .
    H H4B 0.2485 0.5076 0.8156 0.053 Uiso calc R 1 . .
    C C5 0.4903(2) 0.7721(4) 0.8281(2) 0.0256(10) Uani d . 1 . .
    C C6 0.5326(3) 0.7672(4) 0.8846(2) 0.0354(12) Uani d . 1 . .
    H H6B 0.5756 0.7821 0.8699 0.053 Uiso calc R 1 . .
    H H6A 0.5304 0.6915 0.9047 0.053 Uiso calc R 1 . .
    H H6C 0.5202 0.8246 0.9171 0.053 Uiso calc R 1 . .
    C C7 0.4787(2) 0.5888(4) 0.6358(2) 0.0261(10) Uani d . 1 . .
    C C8 0.5105(3) 0.4935(4) 0.6042(3) 0.0370(13) Uani d . 1 . .
    H H8C 0.5355 0.4524 0.6370 0.055 Uiso calc R 1 . .
    H H8B 0.5382 0.5222 0.5693 0.055 Uiso calc R 1 . .
    H H8A 0.4794 0.4420 0.5849 0.055 Uiso calc R 1 . .
    C C9 0.4757(2) 0.9733(4) 0.6354(3) 0.0299(11) Uani d . 1 . .
    C C10 0.5104(3) 1.0596(4) 0.5984(3) 0.0435(15) Uani d . 1 . .
    H H10B 0.4837 1.1264 0.5917 0.065 Uiso calc R 1 . .
    H H10A 0.5229 1.0285 0.5555 0.065 Uiso calc R 1 . .
    H H10C 0.5479 1.0817 0.6233 0.065 Uiso calc R 1 . .
    C C11 0.3105(2) 0.7833(4) 0.5804(2) 0.0256(11) Uani d . 1 . .
    C C12 0.2710(3) 0.7818(4) 0.5225(2) 0.0324(12) Uani d . 1 . .
    H H12A 0.2539 0.7052 0.5163 0.049 Uiso calc R 1 . .
    H H12B 0.2958 0.8032 0.4838 0.049 Uiso calc R 1 . .
    H H12C 0.2365 0.8360 0.5282 0.049 Uiso calc R 1 . .
    Br Br1 0.09098(2) 0.22557(4) 0.51235(3) 0.02750(11) Uani d . 1 . .
    Br Br2 0.17891(3) 0.50024(3) 0.48909(2) 0.02850(11) Uani d . 1 . .
    Br Br3 0.32771(2) 0.48584(3) 0.59669(2) 0.02548(10) Uani d . 1 . .
    Br Br4 0.33173(3) 0.19992(4) 0.68133(3) 0.03209(12) Uani d . 1 . .
    Br Br5 0.18567(3) 0.03424(4) 0.63167(3) 0.03231(12) Uani d . 1 . .
    Br Br6 0.17687(2) 0.35779(4) 0.65791(2) 0.02565(10) Uani d . 1 . .
    C C0AA 0.2963(2) 0.1822(4) 0.4613(2) 0.0220(10) Uani d . 1 . .
    H H0A 0.3221 0.1438 0.4186 0.026 Uiso calc R 1 . .
    B B1 0.1813(2) 0.2282(4) 0.5161(3) 0.0195(10) Uani d . 1 . .
    B B2 0.2239(2) 0.3581(4) 0.5052(2) 0.0191(10) Uani d . 1 . .
    B B3 0.2923(2) 0.3521(4) 0.5546(2) 0.0180(10) Uani d . 1 . .
    B B4 0.2940(2) 0.2181(4) 0.5941(3) 0.0197(10) Uani d . 1 . .
    B B5 0.2248(3) 0.1416(4) 0.5710(2) 0.0188(10) Uani d . 1 . .
    B B6 0.2212(2) 0.2911(4) 0.5838(2) 0.0147(10) Uani d . 1 . .
    B B7 0.2284(3) 0.2502(4) 0.4441(3) 0.0229(12) Uani d . 1 . .
    H H7 0.2077 0.2598 0.3937 0.028 Uiso calc R 1 . .
    B B8 0.2965(3) 0.3270(4) 0.4675(3) 0.0233(11) Uani d . 1 . .
    H H8 0.3204 0.3869 0.4327 0.028 Uiso calc R 1 . .
    B B9 0.3402(3) 0.2401(4) 0.5234(3) 0.0225(11) Uani d . 1 . .
    H H9 0.3926 0.2433 0.5250 0.027 Uiso calc R 1 . .
    B B10 0.2980(3) 0.1107(4) 0.5337(3) 0.0232(11) Uani d . 1 . .
    H H10 0.3232 0.0283 0.5422 0.028 Uiso calc R 1 . .
    B B11 0.2287(3) 0.1170(4) 0.4860(3) 0.0218(11) Uani d . 1 . .
    H H11 0.2080 0.0389 0.4630 0.026 Uiso calc R 1 . .
    Br Br7 0.32987(2) 0.77287(4) 0.33363(2) 0.02870(11) Uani d . 1 . .
    Br Br8 0.42000(3) 0.93866(4) 0.46079(3) 0.03373(12) Uani d . 1 . .
    Br Br9 0.56818(3) 0.76830(4) 0.50431(3) 0.03494(12) Uani d . 1 . .
    Br Br10 0.56984(2) 0.50141(4) 0.39952(3) 0.02875(11) Uani d . 1 . .
    Br Br11 0.42319(3) 0.49971(4) 0.29036(3) 0.03068(11) Uani d . 1 . .
    Br Br12 0.41484(2) 0.61228(4) 0.46759(2) 0.02423(10) Uani d . 1 . .
    C C1AA 0.5353(3) 0.8272(4) 0.2853(2) 0.0291(11) Uani d . 1 . .
    H H1A 0.5610 0.8742 0.2455 0.035 Uiso calc R 1 . .
    B B13 0.4202(3) 0.7666(4) 0.3357(3) 0.0220(11) Uani d . 1 . .
    B B14 0.4631(3) 0.8445(4) 0.3960(3) 0.0246(12) Uani d . 1 . .
    B B15 0.5318(3) 0.7669(4) 0.4164(3) 0.0235(11) Uani d . 1 . .
    B B16 0.5325(3) 0.6418(4) 0.3670(2) 0.0195(11) Uani d . 1 . .
    B B17 0.4641(3) 0.6413(4) 0.3173(2) 0.0212(11) Uani d . 1 . .
    B B18 0.4606(2) 0.6923(4) 0.4001(2) 0.0170(10) Uani d . 1 . .
    B B19 0.4671(3) 0.8845(4) 0.3124(3) 0.0263(12) Uani d . 1 . .
    H H19 0.4458 0.9654 0.2937 0.032 Uiso calc R 1 . .
    B B20 0.5362(3) 0.8849(5) 0.3618(3) 0.0286(13) Uani d . 1 . .
    H H20 0.5607 0.9658 0.3756 0.034 Uiso calc R 1 . .
    B B21 0.5796(3) 0.7595(4) 0.3441(3) 0.0277(13) Uani d . 1 . .
    H H21 0.6321 0.7578 0.3462 0.033 Uiso calc R 1 . .
    B B22 0.5369(3) 0.6817(4) 0.2831(3) 0.0252(12) Uani d . 1 . .
    H H22 0.5615 0.6288 0.2452 0.030 Uiso calc R 1 . .
    B B23 0.4681(3) 0.7597(5) 0.2636(3) 0.0277(13) Uani d . 1 . .
    H H23 0.4479 0.7584 0.2126 0.033 Uiso calc R 1 . .
    N N1S 0.6665(3) 0.8100(6) 0.7904(3) 0.083(2) Uani d . 1 . .
    C C1S 0.6582(4) 0.8053(6) 0.7357(4) 0.063(2) Uani d . 1 . .
    C C2S 0.6476(6) 0.8005(6) 0.6695(4) 0.126(5) Uani d . 1 . .
    H H2SC 0.6778 0.8495 0.6466 0.189 Uiso calc R 1 . .
    H H2SB 0.6050 0.8266 0.6600 0.189 Uiso calc R 1 . .
    H H2SA 0.6526 0.7220 0.6542 0.189 Uiso calc R 1 . .
loop_
    _atom_site_aniso_label
    _atom_site_aniso_U_11
    _atom_site_aniso_U_22
    _atom_site_aniso_U_33
    _atom_site_aniso_U_12
    _atom_site_aniso_U_13
    _atom_site_aniso_U_23
    Ru1 0.0257(2) 0.01802(17) 0.02196(19) -0.00100(15) 0.00163(16) -0.00001(15)
    N1 0.032(3) 0.0193(18) 0.024(2) 0.0028(17) 0.0022(19) 0.0000(16)
    N2 0.030(2) 0.0195(18) 0.019(2) 0.0012(16) 0.0004(17) 0.0005(16)
    N3 0.033(3) 0.0214(19) 0.033(2) -0.0021(18) 0.002(2) -0.0021(18)
    N4 0.030(2) 0.0212(19) 0.022(2) 0.0006(17) -0.0014(18) -0.0010(16)
    N5 0.031(2) 0.0239(19) 0.024(2) -0.0030(17) 0.0016(19) -0.0023(17)
    N6 0.028(2) 0.0170(18) 0.023(2) 0.0010(15) 0.0021(18) 0.0010(16)
    C1 0.036(3) 0.021(2) 0.021(3) 0.002(2) 0.004(2) 0.0048(19)
    C2 0.039(4) 0.046(3) 0.026(3) 0.010(3) 0.005(2) 0.001(2)
    C3 0.028(3) 0.031(3) 0.022(3) 0.002(2) -0.006(2) -0.004(2)
    C4 0.044(4) 0.029(3) 0.034(3) -0.015(2) -0.006(3) 0.005(2)
    C5 0.026(3) 0.024(2) 0.026(3) -0.005(2) 0.004(2) -0.002(2)
    C6 0.033(3) 0.044(3) 0.029(3) -0.011(2) -0.005(2) -0.004(2)
    C7 0.026(3) 0.028(2) 0.024(3) -0.007(2) -0.006(2) 0.003(2)
    C8 0.036(3) 0.037(3) 0.037(3) 0.014(2) 0.003(3) -0.004(2)
    C9 0.030(3) 0.028(2) 0.031(3) -0.008(2) -0.002(2) -0.007(2)
    C10 0.057(4) 0.042(3) 0.032(3) -0.023(3) 0.008(3) -0.002(3)
    C11 0.032(3) 0.019(2) 0.026(3) -0.0016(19) 0.005(2) 0.0027(19)
    C12 0.037(3) 0.027(2) 0.033(3) -0.001(2) -0.008(2) 0.004(2)
    Br1 0.0190(2) 0.0286(2) 0.0349(3) -0.00053(19) -0.0065(2) -0.0091(2)
    Br2 0.0357(3) 0.0201(2) 0.0297(3) 0.00673(19) -0.0053(2) 0.00434(19)
    Br3 0.0292(3) 0.0224(2) 0.0248(2) -0.01019(18) -0.0001(2) -0.00055(19)
    Br4 0.0332(3) 0.0362(3) 0.0269(3) -0.0033(2) -0.0145(2) 0.0097(2)
    Br5 0.0342(3) 0.0264(2) 0.0362(3) -0.0099(2) -0.0006(2) 0.0116(2)
    Br6 0.0253(3) 0.0345(2) 0.0171(2) -0.0024(2) 0.0058(2) -0.00666(19)
    C0AA 0.026(3) 0.024(2) 0.017(2) 0.0020(19) 0.002(2) -0.0049(18)
    B1 0.017(2) 0.018(2) 0.023(3) 0.001(2) -0.002(2) -0.005(2)
    B2 0.018(3) 0.024(2) 0.015(3) -0.0007(19) 0.000(2) 0.001(2)
    B3 0.017(3) 0.019(2) 0.019(3) -0.0014(19) 0.002(2) 0.0022(19)
    B4 0.017(2) 0.017(2) 0.025(3) -0.0018(19) -0.002(2) 0.001(2)
    B5 0.019(3) 0.018(2) 0.020(3) 0.001(2) -0.003(2) 0.0040(19)
    B6 0.019(3) 0.015(2) 0.010(2) -0.0009(18) 0.0012(18) 0.0004(18)
    B7 0.025(3) 0.026(3) 0.018(3) 0.001(2) -0.003(2) -0.0032(19)
    B8 0.025(3) 0.026(3) 0.019(3) 0.004(2) 0.000(2) 0.000(2)
    B9 0.023(3) 0.024(3) 0.021(3) 0.004(2) -0.002(2) 0.000(2)
    B10 0.023(3) 0.020(2) 0.027(3) 0.003(2) 0.001(2) 0.000(2)
    B11 0.021(3) 0.020(2) 0.025(3) 0.001(2) 0.000(2) -0.006(2)
    Br7 0.0210(3) 0.0375(3) 0.0276(3) 0.0067(2) -0.0004(2) 0.0066(2)
    Br8 0.0399(3) 0.0236(2) 0.0376(3) 0.0011(2) 0.0123(2) -0.0059(2)
    Br9 0.0384(3) 0.0375(3) 0.0290(3) -0.0131(2) -0.0098(2) 0.0016(2)
    Br10 0.0275(3) 0.0234(2) 0.0353(3) 0.0061(2) -0.0020(2) 0.00958(19)
    Br11 0.0340(3) 0.0301(2) 0.0279(3) 0.0008(2) -0.0059(2) -0.0072(2)
    Br12 0.0267(3) 0.0265(2) 0.0195(2) -0.00456(18) 0.0039(2) 0.00747(18)
    C1AA 0.030(3) 0.029(2) 0.028(3) 0.006(2) 0.008(2) 0.014(2)
    B13 0.024(3) 0.030(3) 0.012(2) 0.003(2) 0.004(2) 0.004(2)
    B14 0.030(3) 0.017(2) 0.027(3) 0.002(2) 0.007(2) -0.002(2)
    B15 0.026(3) 0.022(2) 0.023(3) -0.003(2) -0.001(2) 0.007(2)
    B16 0.022(3) 0.023(3) 0.013(2) 0.004(2) 0.002(2) 0.011(2)
    B17 0.021(3) 0.025(3) 0.017(3) 0.005(2) 0.000(2) 0.003(2)
    B18 0.017(3) 0.021(2) 0.013(2) -0.0002(19) 0.002(2) 0.0072(19)
    B19 0.024(3) 0.024(3) 0.032(3) 0.005(2) 0.007(2) 0.017(2)
    B20 0.026(3) 0.024(3) 0.036(3) -0.006(2) 0.009(3) 0.002(2)
    B21 0.019(3) 0.030(3) 0.035(3) -0.002(2) 0.007(2) 0.010(2)
    B22 0.029(3) 0.029(3) 0.018(3) 0.006(2) 0.007(2) 0.008(2)
    B23 0.025(3) 0.036(3) 0.022(3) 0.008(2) 0.007(2) 0.013(2)
    N1S 0.069(5) 0.136(6) 0.044(4) -0.032(4) -0.001(3) 0.016(4)
    C1S 0.067(5) 0.067(5) 0.053(5) 0.000(4) 0.000(4) 0.016(4)
    C2S 0.236(15) 0.059(5) 0.083(7) 0.032(7) -0.043(8) -0.017(5)
_geom_special_details
;
All e.s.d.'s (except the e.s.d. in the dihedral angle between two l.s. planes)
are estimated using the full covariance matrix. The cell e.s.d.'s are taken
into account individually in the estimation of e.s.d.'s in distances, angles
and torsion angles; correlations between e.s.d.'s in cell parameters are only
used when they are defined by crystal symmetry. An approximate (isotropic)
treatment of cell e.s.d.'s is used for estimating e.s.d.'s involving l.s.
planes.
;
loop_
    _geom_bond_atom_site_label_1
    _geom_bond_atom_site_label_2
    _geom_bond_site_symmetry_2
    _geom_bond_distance
    _geom_bond_publ_flag
    Ru1 N5 . 2.020(4) ?
    Ru1 N2 . 2.021(4) ?
    Ru1 N1 . 2.022(4) ?
    Ru1 N4 . 2.024(4) ?
    Ru1 N3 . 2.028(4) ?
    Ru1 N6 . 2.034(4) ?
    N1 C1 . 1.142(6) ?
    N2 C3 . 1.126(6) ?
    N3 C5 . 1.127(6) ?
    N4 C7 . 1.127(6) ?
    N5 C9 . 1.126(6) ?
    N6 C11 . 1.132(6) ?
    C1 C2 . 1.441(7) ?
    C2 H2C . 0.9800 ?
    C2 H2B . 0.9800 ?
    C2 H2A . 0.9800 ?
    C3 C4 . 1.470(7) ?
    C4 H4C . 0.9800 ?
    C4 H4A . 0.9800 ?
    C4 H4B . 0.9800 ?
    C5 C6 . 1.457(7) ?
    C6 H6B . 0.9800 ?
    C6 H6A . 0.9800 ?
    C6 H6C . 0.9800 ?
    C7 C8 . 1.459(7) ?
    C8 H8C . 0.9800 ?
    C8 H8B . 0.9800 ?
    C8 H8A . 0.9800 ?
    C9 C10 . 1.463(7) ?
    C10 H10B . 0.9800 ?
    C10 H10A . 0.9800 ?
    C10 H10C . 0.9800 ?
    C11 C12 . 1.445(7) ?
    C12 H12A . 0.9800 ?
    C12 H12B . 0.9800 ?
    C12 H12C . 0.9800 ?
    Br1 B1 . 1.929(5) ?
    Br2 B2 . 1.955(5) ?
    Br3 B3 . 1.943(5) ?
    Br4 B4 . 1.954(5) ?
    Br5 B5 . 1.950(5) ?
    Br6 B6 . 1.940(5) ?
    C0AA B7 . 1.690(7) ?
    C0AA B10 . 1.693(7) ?
    C0AA B8 . 1.707(7) ?
    C0AA B11 . 1.707(7) ?
    C0AA B9 . 1.710(7) ?
    C0AA H0A . 1.1200 ?
    B1 B11 . 1.761(7) ?
    B1 B5 . 1.770(7) ?
    B1 B6 . 1.776(7) ?
    B1 B7 . 1.789(7) ?
    B1 B2 . 1.790(7) ?
    B2 B8 . 1.765(7) ?
    B2 B3 . 1.770(7) ?
    B2 B7 . 1.774(7) ?
    B2 B6 . 1.779(7) ?
    B3 B4 . 1.767(7) ?
    B3 B6 . 1.779(7) ?
    B3 B9 . 1.782(7) ?
    B3 B8 . 1.790(7) ?
    B4 B9 . 1.759(7) ?
    B4 B10 . 1.760(7) ?
    B4 B6 . 1.785(7) ?
    B4 B5 . 1.790(7) ?
    B5 B11 . 1.750(7) ?
    B5 B10 . 1.773(7) ?
    B5 B6 . 1.777(6) ?
    B7 B8 . 1.776(8) ?
    B7 B11 . 1.780(7) ?
    B7 H7 . 1.1200 ?
    B8 B9 . 1.786(7) ?
    B8 H8 . 1.1200 ?
    B9 B10 . 1.781(7) ?
    B9 H9 . 1.1200 ?
    B10 B11 . 1.768(8) ?
    B10 H10 . 1.1200 ?
    B11 H11 . 1.1200 ?
    Br7 B13 . 1.928(6) ?
    Br8 B14 . 1.948(5) ?
    Br9 B15 . 1.944(5) ?
    Br10 B16 . 1.947(5) ?
    Br11 B17 . 1.958(5) ?
    Br12 B18 . 1.926(5) ?
    C1AA B20 . 1.694(7) ?
    C1AA B19 . 1.695(7) ?
    C1AA B23 . 1.696(8) ?
    C1AA B22 . 1.712(7) ?
    C1AA B21 . 1.717(7) ?
    C1AA H1A . 1.1200 ?
    B13 B19 . 1.774(7) ?
    B13 B14 . 1.780(8) ?
    B13 B17 . 1.785(7) ?
    B13 B23 . 1.787(8) ?
    B13 B18 . 1.791(7) ?
    B14 B19 . 1.759(7) ?
    B14 B20 . 1.773(8) ?
    B14 B15 . 1.776(8) ?
    B14 B18 . 1.792(6) ?
    B15 B20 . 1.776(7) ?
    B15 B16 . 1.778(7) ?
    B15 B18 . 1.784(7) ?
    B15 B21 . 1.786(8) ?
    B16 B22 . 1.767(7) ?
    B16 B21 . 1.772(7) ?
    B16 B17 . 1.773(7) ?
    B16 B18 . 1.776(7) ?
    B17 B22 . 1.765(8) ?
    B17 B23 . 1.770(7) ?
    B17 B18 . 1.782(7) ?
    B19 B23 . 1.770(8) ?
    B19 B20 . 1.782(8) ?
    B19 H19 . 1.1200 ?
    B20 B21 . 1.778(8) ?
    B20 H20 . 1.1200 ?
    B21 B22 . 1.788(8) ?
    B21 H21 . 1.1200 ?
    B22 B23 . 1.774(8) ?
    B22 H22 . 1.1200 ?
    B23 H23 . 1.1200 ?
    N1S C1S . 1.124(9) ?
    C1S C2S . 1.361(10) ?
    C2S H2SC . 0.9800 ?
    C2S H2SB . 0.9800 ?
    C2S H2SA . 0.9800 ?
loop_
    _geom_angle_atom_site_label_1
    _geom_angle_atom_site_label_2
    _geom_angle_atom_site_label_3
    _geom_angle_site_symmetry_1
    _geom_angle_site_symmetry_3
    _geom_angle
    _geom_angle_publ_flag
    N5 Ru1 N2 . . 178.82(15) ?
    N5 Ru1 N1 . . 92.08(16) ?
    N2 Ru1 N1 . . 88.58(15) ?
    N5 Ru1 N4 . . 90.67(15) ?
    N2 Ru1 N4 . . 88.65(15) ?
    N1 Ru1 N4 . . 177.05(16) ?
    N5 Ru1 N3 . . 91.08(16) ?
    N2 Ru1 N3 . . 89.88(16) ?
    N1 Ru1 N3 . . 91.28(16) ?
    N4 Ru1 N3 . . 89.73(16) ?
    N5 Ru1 N6 . . 88.36(15) ?
    N2 Ru1 N6 . . 90.68(15) ?
    N1 Ru1 N6 . . 88.86(16) ?
    N4 Ru1 N6 . . 90.16(15) ?
    N3 Ru1 N6 . . 179.43(17) ?
    C1 N1 Ru1 . . 172.6(4) ?
    C3 N2 Ru1 . . 177.4(4) ?
    C5 N3 Ru1 . . 178.2(4) ?
    C7 N4 Ru1 . . 173.9(4) ?
    C9 N5 Ru1 . . 174.9(4) ?
    C11 N6 Ru1 . . 177.2(4) ?
    N1 C1 C2 . . 178.8(5) ?
    C1 C2 H2C . . 109.5 ?
    C1 C2 H2B . . 109.5 ?
    H2C C2 H2B . . 109.5 ?
    C1 C2 H2A . . 109.5 ?
    H2C C2 H2A . . 109.5 ?
    H2B C2 H2A . . 109.5 ?
    N2 C3 C4 . . 178.9(5) ?
    C3 C4 H4C . . 109.5 ?
    C3 C4 H4A . . 109.5 ?
    H4C C4 H4A . . 109.5 ?
    C3 C4 H4B . . 109.5 ?
    H4C C4 H4B . . 109.5 ?
    H4A C4 H4B . . 109.5 ?
    N3 C5 C6 . . 179.6(6) ?
    C5 C6 H6B . . 109.5 ?
    C5 C6 H6A . . 109.5 ?
    H6B C6 H6A . . 109.5 ?
    C5 C6 H6C . . 109.5 ?
    H6B C6 H6C . . 109.5 ?
    H6A C6 H6C . . 109.5 ?
    N4 C7 C8 . . 178.6(5) ?
    C7 C8 H8C . . 109.5 ?
    C7 C8 H8B . . 109.5 ?
    H8C C8 H8B . . 109.5 ?
    C7 C8 H8A . . 109.5 ?
    H8C C8 H8A . . 109.5 ?
    H8B C8 H8A . . 109.5 ?
    N5 C9 C10 . . 179.0(6) ?
    C9 C10 H10B . . 109.5 ?
    C9 C10 H10A . . 109.5 ?
    H10B C10 H10A . . 109.5 ?
    C9 C10 H10C . . 109.5 ?
    H10B C10 H10C . . 109.5 ?
    H10A C10 H10C . . 109.5 ?
    N6 C11 C12 . . 179.0(5) ?
    C11 C12 H12A . . 109.5 ?
    C11 C12 H12B . . 109.5 ?
    H12A C12 H12B . . 109.5 ?
    C11 C12 H12C . . 109.5 ?
    H12A C12 H12C . . 109.5 ?
    H12B C12 H12C . . 109.5 ?
    B7 C0AA B10 . . 115.6(4) ?
    B7 C0AA B8 . . 63.0(3) ?
    B10 C0AA B8 . . 115.5(3) ?
    B7 C0AA B11 . . 63.2(3) ?
    B10 C0AA B11 . . 62.7(3) ?
    B8 C0AA B11 . . 115.4(4) ?
    B7 C0AA B9 . . 115.6(3) ?
    B10 C0AA B9 . . 63.1(3) ?
    B8 C0AA B9 . . 63.0(3) ?
    B11 C0AA B9 . . 115.2(4) ?
    B7 C0AA H0A . . 117.0 ?
    B10 C0AA H0A . . 117.3 ?
    B8 C0AA H0A . . 117.3 ?
    B11 C0AA H0A . . 117.5 ?
    B9 C0AA H0A . . 117.3 ?
    B11 B1 B5 . . 59.4(3) ?
    B11 B1 B6 . . 107.6(4) ?
    B5 B1 B6 . . 60.2(3) ?
    B11 B1 B7 . . 60.2(3) ?
    B5 B1 B7 . . 107.6(4) ?
    B6 B1 B7 . . 107.5(3) ?
    B11 B1 B2 . . 107.4(4) ?
    B5 B1 B2 . . 107.6(4) ?
    B6 B1 B2 . . 59.8(3) ?
    B7 B1 B2 . . 59.4(3) ?
    B11 B1 Br1 . . 123.2(3) ?
    B5 B1 Br1 . . 122.6(3) ?
    B6 B1 Br1 . . 121.0(3) ?
    B7 B1 Br1 . . 122.1(3) ?
    B2 B1 Br1 . . 121.0(3) ?
    B8 B2 B3 . . 60.8(3) ?
    B8 B2 B7 . . 60.2(3) ?
    B3 B2 B7 . . 108.7(4) ?
    B8 B2 B6 . . 108.9(4) ?
    B3 B2 B6 . . 60.2(3) ?
    B7 B2 B6 . . 108.0(3) ?
    B8 B2 B1 . . 108.8(3) ?
    B3 B2 B1 . . 108.3(3) ?
    B7 B2 B1 . . 60.2(3) ?
    B6 B2 B1 . . 59.7(3) ?
    B8 B2 Br2 . . 122.4(3) ?
    B3 B2 Br2 . . 122.2(3) ?
    B7 B2 Br2 . . 121.5(3) ?
    B6 B2 Br2 . . 120.8(3) ?
    B1 B2 Br2 . . 120.1(3) ?
    B4 B3 B2 . . 108.0(4) ?
    B4 B3 B6 . . 60.5(3) ?
    B2 B3 B6 . . 60.2(3) ?
    B4 B3 B9 . . 59.4(3) ?
    B2 B3 B9 . . 107.6(4) ?
    B6 B3 B9 . . 108.0(3) ?
    B4 B3 B8 . . 107.4(3) ?
    B2 B3 B8 . . 59.4(3) ?
    B6 B3 B8 . . 107.8(4) ?
    B9 B3 B8 . . 60.0(3) ?
    B4 B3 Br3 . . 120.9(3) ?
    B2 B3 Br3 . . 122.5(3) ?
    B6 B3 Br3 . . 120.8(3) ?
    B9 B3 Br3 . . 122.0(3) ?
    B8 B3 Br3 . . 123.1(3) ?
    B9 B4 B10 . . 60.8(3) ?
    B9 B4 B3 . . 60.7(3) ?
    B10 B4 B3 . . 109.0(4) ?
    B9 B4 B6 . . 108.8(3) ?
    B10 B4 B6 . . 107.9(4) ?
    B3 B4 B6 . . 60.1(3) ?
    B9 B4 B5 . . 108.9(4) ?
    B10 B4 B5 . . 59.9(3) ?
    B3 B4 B5 . . 108.2(4) ?
    B6 B4 B5 . . 59.6(3) ?
    B9 B4 Br4 . . 121.5(3) ?
    B10 B4 Br4 . . 122.0(3) ?
    B3 B4 Br4 . . 121.1(3) ?
    B6 B4 Br4 . . 121.1(3) ?
    B5 B4 Br4 . . 121.4(3) ?
    B11 B5 B1 . . 60.0(3) ?
    B11 B5 B10 . . 60.3(3) ?
    B1 B5 B10 . . 108.2(4) ?
    B11 B5 B6 . . 108.0(3) ?
    B1 B5 B6 . . 60.1(3) ?
    B10 B5 B6 . . 107.7(4) ?
    B11 B5 B4 . . 107.5(4) ?
    B1 B5 B4 . . 107.9(3) ?
    B10 B5 B4 . . 59.2(3) ?
    B6 B5 B4 . . 60.1(3) ?
    B11 B5 Br5 . . 122.3(3) ?
    B1 B5 Br5 . . 123.0(3) ?
    B10 B5 Br5 . . 120.8(3) ?
    B6 B5 Br5 . . 122.0(3) ?
    B4 B5 Br5 . . 120.9(3) ?
    B1 B6 B5 . . 59.8(3) ?
    B1 B6 B2 . . 60.5(3) ?
    B5 B6 B2 . . 107.8(3) ?
    B1 B6 B3 . . 108.6(3) ?
    B5 B6 B3 . . 108.2(3) ?
    B2 B6 B3 . . 59.7(3) ?
    B1 B6 B4 . . 107.8(3) ?
    B5 B6 B4 . . 60.3(3) ?
    B2 B6 B4 . . 106.8(3) ?
    B3 B6 B4 . . 59.4(3) ?
    B1 B6 Br6 . . 122.2(3) ?
    B5 B6 Br6 . . 122.3(3) ?
    B2 B6 Br6 . . 122.0(3) ?
    B3 B6 Br6 . . 120.7(3) ?
    B4 B6 Br6 . . 121.9(3) ?
    C0AA B7 B2 . . 104.0(4) ?
    C0AA B7 B8 . . 59.0(3) ?
    B2 B7 B8 . . 59.6(3) ?
    C0AA B7 B11 . . 58.9(3) ?
    B2 B7 B11 . . 107.3(3) ?
    B8 B7 B11 . . 108.5(4) ?
    C0AA B7 B1 . . 104.2(4) ?
    B2 B7 B1 . . 60.3(3) ?
    B8 B7 B1 . . 108.4(4) ?
    B11 B7 B1 . . 59.1(3) ?
    C0AA B7 H7 . . 125.0 ?
    B2 B7 H7 . . 122.8 ?
    B8 B7 H7 . . 121.0 ?
    B11 B7 H7 . . 121.7 ?
    B1 B7 H7 . . 122.5 ?
    C0AA B8 B2 . . 103.7(4) ?
    C0AA B8 B7 . . 58.0(3) ?
    B2 B8 B7 . . 60.1(3) ?
    C0AA B8 B9 . . 58.6(3) ?
    B2 B8 B9 . . 107.6(4) ?
    B7 B8 B9 . . 107.8(4) ?
    C0AA B8 B3 . . 103.8(3) ?
    B2 B8 B3 . . 59.7(3) ?
    B7 B8 B3 . . 107.8(4) ?
    B9 B8 B3 . . 59.8(3) ?
    C0AA B8 H8 . . 125.6 ?
    B2 B8 H8 . . 122.7 ?
    B7 B8 H8 . . 121.5 ?
    B9 B8 H8 . . 121.5 ?
    B3 B8 H8 . . 122.7 ?
    C0AA B9 B4 . . 103.5(4) ?
    C0AA B9 B10 . . 58.0(3) ?
    B4 B9 B10 . . 59.7(3) ?
    C0AA B9 B3 . . 103.9(4) ?
    B4 B9 B3 . . 59.9(3) ?
    B10 B9 B3 . . 107.4(4) ?
    C0AA B9 B8 . . 58.4(3) ?
    B4 B9 B8 . . 107.9(4) ?
    B10 B9 B8 . . 107.5(4) ?
    B3 B9 B8 . . 60.2(3) ?
    C0AA B9 H9 . . 125.6 ?
    B4 B9 H9 . . 122.7 ?
    B10 B9 H9 . . 122.0 ?
    B3 B9 H9 . . 122.5 ?
    B8 B9 H9 . . 121.4 ?
    C0AA B10 B4 . . 104.2(3) ?
    C0AA B10 B11 . . 59.1(3) ?
    B4 B10 B11 . . 108.0(4) ?
    C0AA B10 B5 . . 104.4(4) ?
    B4 B10 B5 . . 60.9(3) ?
    B11 B10 B5 . . 59.2(3) ?
    C0AA B10 B9 . . 58.9(3) ?
    B4 B10 B9 . . 59.5(3) ?
    B11 B10 B9 . . 108.8(4) ?
    B5 B10 B9 . . 108.6(4) ?
    C0AA B10 H10 . . 125.0 ?
    B4 B10 H10 . . 122.5 ?
    B11 B10 H10 . . 121.4 ?
    B5 B10 H10 . . 122.3 ?
    B9 B10 H10 . . 121.0 ?
    C0AA B11 B5 . . 104.8(4) ?
    C0AA B11 B1 . . 104.7(3) ?
    B5 B11 B1 . . 60.6(3) ?
    C0AA B11 B10 . . 58.3(3) ?
    B5 B11 B10 . . 60.5(3) ?
    B1 B11 B10 . . 108.8(4) ?
    C0AA B11 B7 . . 57.9(3) ?
    B5 B11 B7 . . 108.8(3) ?
    B1 B11 B7 . . 60.7(3) ?
    B10 B11 B7 . . 107.5(4) ?
    C0AA B11 H11 . . 125.4 ?
    B5 B11 H11 . . 121.7 ?
    B1 B11 H11 . . 121.7 ?
    B10 B11 H11 . . 121.5 ?
    B7 B11 H11 . . 121.5 ?
    B20 C1AA B19 . . 63.5(3) ?
    B20 C1AA B23 . . 115.8(4) ?
    B19 C1AA B23 . . 62.9(3) ?
    B20 C1AA B22 . . 115.1(4) ?
    B19 C1AA B22 . . 115.0(4) ?
    B23 C1AA B22 . . 62.8(3) ?
    B20 C1AA B21 . . 62.8(3) ?
    B19 C1AA B21 . . 115.5(4) ?
    B23 C1AA B21 . . 115.4(4) ?
    B22 C1AA B21 . . 62.8(3) ?
    B20 C1AA H1A . . 117.1 ?
    B19 C1AA H1A . . 117.2 ?
    B23 C1AA H1A . . 117.2 ?
    B22 C1AA H1A . . 117.8 ?
    B21 C1AA H1A . . 117.3 ?
    B19 B13 B14 . . 59.4(3) ?
    B19 B13 B17 . . 107.0(4) ?
    B14 B13 B17 . . 107.3(4) ?
    B19 B13 B23 . . 59.6(3) ?
    B14 B13 B23 . . 106.9(4) ?
    B17 B13 B23 . . 59.4(3) ?
    B19 B13 B18 . . 107.6(4) ?
    B14 B13 B18 . . 60.2(3) ?
    B17 B13 B18 . . 59.8(3) ?
    B23 B13 B18 . . 107.4(4) ?
    B19 B13 Br7 . . 121.9(3) ?
    B14 B13 Br7 . . 120.6(3) ?
    B17 B13 Br7 . . 123.5(3) ?
    B23 B13 Br7 . . 123.8(4) ?
    B18 B13 Br7 . . 121.1(3) ?
    B19 B14 B20 . . 60.6(3) ?
    B19 B14 B15 . . 108.7(4) ?
    B20 B14 B15 . . 60.1(3) ?
    B19 B14 B13 . . 60.2(3) ?
    B20 B14 B13 . . 108.8(4) ?
    B15 B14 B13 . . 108.6(3) ?
    B19 B14 B18 . . 108.2(4) ?
    B20 B14 B18 . . 108.1(4) ?
    B15 B14 B18 . . 60.0(3) ?
    B13 B14 B18 . . 60.2(3) ?
    B19 B14 Br8 . . 121.4(3) ?
    B20 B14 Br8 . . 121.8(3) ?
    B15 B14 Br8 . . 121.6(4) ?
    B13 B14 Br8 . . 120.9(4) ?
    B18 B14 Br8 . . 121.5(3) ?
    B14 B15 B20 . . 59.9(3) ?
    B14 B15 B16 . . 107.6(4) ?
    B20 B15 B16 . . 107.2(4) ?
    B14 B15 B18 . . 60.5(3) ?
    B20 B15 B18 . . 108.3(4) ?
    B16 B15 B18 . . 59.8(3) ?
    B14 B15 B21 . . 107.8(4) ?
    B20 B15 B21 . . 59.9(3) ?
    B16 B15 B21 . . 59.6(3) ?
    B18 B15 B21 . . 108.1(4) ?
    B14 B15 Br9 . . 122.6(3) ?
    B20 B15 Br9 . . 122.8(3) ?
    B16 B15 Br9 . . 121.2(3) ?
    B18 B15 Br9 . . 120.9(3) ?
    B21 B15 Br9 . . 121.6(4) ?
    B22 B16 B21 . . 60.7(3) ?
    B22 B16 B17 . . 59.8(3) ?
    B21 B16 B17 . . 108.7(4) ?
    B22 B16 B18 . . 108.6(4) ?
    B21 B16 B18 . . 109.1(4) ?
    B17 B16 B18 . . 60.3(3) ?
    B22 B16 B15 . . 108.8(3) ?
    B21 B16 B15 . . 60.4(3) ?
    B17 B16 B15 . . 108.3(4) ?
    B18 B16 B15 . . 60.3(3) ?
    B22 B16 Br10 . . 121.9(3) ?
    B21 B16 Br10 . . 121.3(3) ?
    B17 B16 Br10 . . 121.7(3) ?
    B18 B16 Br10 . . 120.6(3) ?
    B15 B16 Br10 . . 121.0(3) ?
    B22 B17 B23 . . 60.3(3) ?
    B22 B17 B16 . . 59.9(3) ?
    B23 B17 B16 . . 107.9(4) ?
    B22 B17 B18 . . 108.4(4) ?
    B23 B17 B18 . . 108.5(4) ?
    B16 B17 B18 . . 59.9(3) ?
    B22 B17 B13 . . 108.8(4) ?
    B23 B17 B13 . . 60.3(3) ?
    B16 B17 B13 . . 108.1(4) ?
    B18 B17 B13 . . 60.3(3) ?
    B22 B17 Br11 . . 120.7(3) ?
    B23 B17 Br11 . . 121.2(3) ?
    B16 B17 Br11 . . 121.9(3) ?
    B18 B17 Br11 . . 122.0(3) ?
    B13 B17 Br11 . . 121.7(4) ?
    B16 B18 B17 . . 59.8(3) ?
    B16 B18 B15 . . 59.9(3) ?
    B17 B18 B15 . . 107.7(4) ?
    B16 B18 B13 . . 107.7(3) ?
    B17 B18 B13 . . 59.9(3) ?
    B15 B18 B13 . . 107.7(3) ?
    B16 B18 B14 . . 106.9(4) ?
    B17 B18 B14 . . 106.9(3) ?
    B15 B18 B14 . . 59.6(3) ?
    B13 B18 B14 . . 59.5(3) ?
    B16 B18 Br12 . . 122.8(3) ?
    B17 B18 Br12 . . 121.6(3) ?
    B15 B18 Br12 . . 122.7(3) ?
    B13 B18 Br12 . . 120.7(3) ?
    B14 B18 Br12 . . 122.4(3) ?
    C1AA B19 B14 . . 104.4(4) ?
    C1AA B19 B23 . . 58.6(3) ?
    B14 B19 B23 . . 108.5(4) ?
    C1AA B19 B13 . . 105.1(4) ?
    B14 B19 B13 . . 60.5(3) ?
    B23 B19 B13 . . 60.6(3) ?
    C1AA B19 B20 . . 58.2(3) ?
    B14 B19 B20 . . 60.1(3) ?
    B23 B19 B20 . . 107.9(4) ?
    B13 B19 B20 . . 108.6(4) ?
    C1AA B19 H19 . . 125.1 ?
    B14 B19 H19 . . 122.2 ?
    B23 B19 H19 . . 121.3 ?
    B13 B19 H19 . . 121.7 ?
    B20 B19 H19 . . 121.5 ?
    C1AA B20 B14 . . 103.9(4) ?
    C1AA B20 B15 . . 104.8(4) ?
    B14 B20 B15 . . 60.1(3) ?
    C1AA B20 B21 . . 59.2(3) ?
    B14 B20 B21 . . 108.4(4) ?
    B15 B20 B21 . . 60.4(3) ?
    C1AA B20 B19 . . 58.3(3) ?
    B14 B20 B19 . . 59.3(3) ?
    B15 B20 B19 . . 107.6(4) ?
    B21 B20 B19 . . 108.3(4) ?
    C1AA B20 H20 . . 125.0 ?
    B14 B20 H20 . . 122.8 ?
    B15 B20 H20 . . 122.3 ?
    B21 B20 H20 . . 120.8 ?
    B19 B20 H20 . . 121.8 ?
    C1AA B21 B16 . . 103.4(4) ?
    C1AA B21 B20 . . 57.9(3) ?
    B16 B21 B20 . . 107.4(4) ?
    C1AA B21 B15 . . 103.4(4) ?
    B16 B21 B15 . . 60.0(3) ?
    B20 B21 B15 . . 59.8(3) ?
    C1AA B21 B22 . . 58.4(3) ?
    B16 B21 B22 . . 59.5(3) ?
    B20 B21 B22 . . 107.4(4) ?
    B15 B21 B22 . . 107.5(4) ?
    C1AA B21 H21 . . 125.7 ?
    B16 B21 H21 . . 122.8 ?
    B20 B21 H21 . . 121.8 ?
    B15 B21 H21 . . 122.7 ?
    B22 B21 H21 . . 121.8 ?
    C1AA B22 B17 . . 104.0(4) ?
    C1AA B22 B16 . . 103.9(4) ?
    B17 B22 B16 . . 60.3(3) ?
    C1AA B22 B23 . . 58.2(3) ?
    B17 B22 B23 . . 60.0(3) ?
    B16 B22 B23 . . 108.0(4) ?
    C1AA B22 B21 . . 58.7(3) ?
    B17 B22 B21 . . 108.3(4) ?
    B16 B22 B21 . . 59.8(3) ?
    B23 B22 B21 . . 108.1(4) ?
    C1AA B22 H22 . . 125.5 ?
    B17 B22 H22 . . 122.3 ?
    B16 B22 H22 . . 122.6 ?
    B23 B22 H22 . . 121.5 ?
    B21 B22 H22 . . 121.2 ?
    C1AA B23 B19 . . 58.5(3) ?
    C1AA B23 B17 . . 104.4(4) ?
    B19 B23 B17 . . 107.9(4) ?
    C1AA B23 B22 . . 59.1(3) ?
    B19 B23 B22 . . 108.3(4) ?
    B17 B23 B22 . . 59.7(3) ?
    C1AA B23 B13 . . 104.5(4) ?
    B19 B23 B13 . . 59.8(3) ?
    B17 B23 B13 . . 60.2(3) ?
    B22 B23 B13 . . 108.3(4) ?
    C1AA B23 H23 . . 124.9 ?
    B19 B23 H23 . . 121.5 ?
    B17 B23 H23 . . 122.6 ?
    B22 B23 H23 . . 121.2 ?
    B13 B23 H23 . . 122.3 ?
    N1S C1S C2S . . 179.4(10) ?
    C1S C2S H2SC . . 109.5 ?
    C1S C2S H2SB . . 109.5 ?
    H2SC C2S H2SB . . 109.5 ?
    C1S C2S H2SA . . 109.5 ?
    H2SC C2S H2SA . . 109.5 ?
    H2SB C2S H2SA . . 109.5 ?
loop_
    _geom_torsion_atom_site_label_1
    _geom_torsion_atom_site_label_2
    _geom_torsion_atom_site_label_3
    _geom_torsion_atom_site_label_4
    _geom_torsion_site_symmetry_1
    _geom_torsion_site_symmetry_2
    _geom_torsion_site_symmetry_3
    _geom_torsion_site_symmetry_4
    _geom_torsion
    _geom_torsion_publ_flag
    N5 Ru1 N1 C1 . . . . 163(3) ?
    N2 Ru1 N1 C1 . . . . -16(3) ?
    N3 Ru1 N1 C1 . . . . -106(3) ?
    N6 Ru1 N1 C1 . . . . 75(3) ?
    N5 Ru1 N4 C7 . . . . -156(4) ?
    N2 Ru1 N4 C7 . . . . 23(4) ?
    N3 Ru1 N4 C7 . . . . 113(4) ?
    N6 Ru1 N4 C7 . . . . -67(4) ?
    N1 Ru1 N5 C9 . . . . -113(5) ?
    N4 Ru1 N5 C9 . . . . 66(5) ?
    N3 Ru1 N5 C9 . . . . 155(5) ?
    N6 Ru1 N5 C9 . . . . -25(5) ?
    B11 B1 B2 B8 . . . . 0.8(5) ?
    B5 B1 B2 B8 . . . . 63.4(4) ?
    B6 B1 B2 B8 . . . . 101.4(4) ?
    B7 B1 B2 B8 . . . . -37.0(3) ?
    Br1 B1 B2 B8 . . . . -148.4(3) ?
    B11 B1 B2 B3 . . . . -63.8(4) ?
    B5 B1 B2 B3 . . . . -1.2(5) ?
    B6 B1 B2 B3 . . . . 36.8(3) ?
    B7 B1 B2 B3 . . . . -101.6(4) ?
    Br1 B1 B2 B3 . . . . 147.1(3) ?
    B11 B1 B2 B7 . . . . 37.8(3) ?
    B5 B1 B2 B7 . . . . 100.4(4) ?
    B6 B1 B2 B7 . . . . 138.4(4) ?
    Br1 B1 B2 B7 . . . . -111.4(4) ?
    B11 B1 B2 B6 . . . . -100.6(4) ?
    B5 B1 B2 B6 . . . . -38.0(3) ?
    B7 B1 B2 B6 . . . . -138.4(4) ?
    Br1 B1 B2 B6 . . . . 110.3(4) ?
    B11 B1 B2 Br2 . . . . 149.1(3) ?
    B5 B1 B2 Br2 . . . . -148.3(3) ?
    B6 B1 B2 Br2 . . . . -110.3(4) ?
    B7 B1 B2 Br2 . . . . 111.3(4) ?
    Br1 B1 B2 Br2 . . . . 0.0(5) ?
    B8 B2 B3 B4 . . . . -100.0(4) ?
    B7 B2 B3 B4 . . . . -62.1(4) ?
    B6 B2 B3 B4 . . . . 38.4(3) ?
    B1 B2 B3 B4 . . . . 1.8(5) ?
    Br2 B2 B3 B4 . . . . 148.1(3) ?
    B8 B2 B3 B6 . . . . -138.4(3) ?
    B7 B2 B3 B6 . . . . -100.5(4) ?
    B1 B2 B3 B6 . . . . -36.6(3) ?
    Br2 B2 B3 B6 . . . . 109.7(4) ?
    B8 B2 B3 B9 . . . . -37.3(3) ?
    B7 B2 B3 B9 . . . . 0.6(5) ?
    B6 B2 B3 B9 . . . . 101.1(4) ?
    B1 B2 B3 B9 . . . . 64.5(4) ?
    Br2 B2 B3 B9 . . . . -149.2(3) ?
    B7 B2 B3 B8 . . . . 37.9(3) ?
    B6 B2 B3 B8 . . . . 138.4(3) ?
    B1 B2 B3 B8 . . . . 101.8(4) ?
    Br2 B2 B3 B8 . . . . -112.0(4) ?
    B8 B2 B3 Br3 . . . . 112.1(4) ?
    B7 B2 B3 Br3 . . . . 150.0(3) ?
    B6 B2 B3 Br3 . . . . -109.5(4) ?
    B1 B2 B3 Br3 . . . . -146.1(3) ?
    Br2 B2 B3 Br3 . . . . 0.1(6) ?
    B2 B3 B4 B9 . . . . 100.2(4) ?
    B6 B3 B4 B9 . . . . 138.4(4) ?
    B8 B3 B4 B9 . . . . 37.4(4) ?
    Br3 B3 B4 B9 . . . . -111.3(4) ?
    B2 B3 B4 B10 . . . . 61.9(5) ?
    B6 B3 B4 B10 . . . . 100.1(4) ?
    B9 B3 B4 B10 . . . . -38.3(4) ?
    B8 B3 B4 B10 . . . . -0.9(5) ?
    Br3 B3 B4 B10 . . . . -149.6(3) ?
    B2 B3 B4 B6 . . . . -38.3(3) ?
    B9 B3 B4 B6 . . . . -138.4(4) ?
    B8 B3 B4 B6 . . . . -101.0(4) ?
    Br3 B3 B4 B6 . . . . 110.3(4) ?
    B2 B3 B4 B5 . . . . -1.7(5) ?
    B6 B3 B4 B5 . . . . 36.5(3) ?
    B9 B3 B4 B5 . . . . -101.9(4) ?
    B8 B3 B4 B5 . . . . -64.4(5) ?
    Br3 B3 B4 B5 . . . . 146.8(3) ?
    B2 B3 B4 Br4 . . . . -148.7(3) ?
    B6 B3 B4 Br4 . . . . -110.4(4) ?
    B9 B3 B4 Br4 . . . . 111.2(4) ?
    B8 B3 B4 Br4 . . . . 148.6(3) ?
    Br3 B3 B4 Br4 . . . . -0.2(5) ?
    B6 B1 B5 B11 . . . . -138.0(4) ?
    B7 B1 B5 B11 . . . . -37.5(3) ?
    B2 B1 B5 B11 . . . . -100.2(4) ?
    Br1 B1 B5 B11 . . . . 112.2(4) ?
    B11 B1 B5 B10 . . . . 37.7(3) ?
    B6 B1 B5 B10 . . . . -100.4(4) ?
    B7 B1 B5 B10 . . . . 0.2(5) ?
    B2 B1 B5 B10 . . . . -62.5(4) ?
    Br1 B1 B5 B10 . . . . 149.9(3) ?
    B11 B1 B5 B6 . . . . 138.0(4) ?
    B7 B1 B5 B6 . . . . 100.5(4) ?
    B2 B1 B5 B6 . . . . 37.9(3) ?
    Br1 B1 B5 B6 . . . . -109.8(4) ?
    B11 B1 B5 B4 . . . . 100.3(4) ?
    B6 B1 B5 B4 . . . . -37.7(3) ?
    B7 B1 B5 B4 . . . . 62.8(4) ?
    B2 B1 B5 B4 . . . . 0.1(5) ?
    Br1 B1 B5 B4 . . . . -147.5(3) ?
    B11 B1 B5 Br5 . . . . -111.1(4) ?
    B6 B1 B5 Br5 . . . . 110.8(4) ?
    B7 B1 B5 Br5 . . . . -148.7(3) ?
    B2 B1 B5 Br5 . . . . 148.7(3) ?
    Br1 B1 B5 Br5 . . . . 1.0(5) ?
    B9 B4 B5 B11 . . . . -0.1(5) ?
    B10 B4 B5 B11 . . . . -37.5(3) ?
    B3 B4 B5 B11 . . . . 64.4(4) ?
    B6 B4 B5 B11 . . . . 101.1(4) ?
    Br4 B4 B5 B11 . . . . -148.8(3) ?
    B9 B4 B5 B1 . . . . -63.4(4) ?
    B10 B4 B5 B1 . . . . -100.9(4) ?
    B3 B4 B5 B1 . . . . 1.0(5) ?
    B6 B4 B5 B1 . . . . 37.7(3) ?
    Br4 B4 B5 B1 . . . . 147.8(3) ?
    B9 B4 B5 B10 . . . . 37.4(3) ?
    B3 B4 B5 B10 . . . . 101.9(4) ?
    B6 B4 B5 B10 . . . . 138.6(4) ?
    Br4 B4 B5 B10 . . . . -111.3(4) ?
    B9 B4 B5 B6 . . . . -101.2(4) ?
    B10 B4 B5 B6 . . . . -138.6(4) ?
    B3 B4 B5 B6 . . . . -36.7(3) ?
    Br4 B4 B5 B6 . . . . 110.1(4) ?
    B9 B4 B5 Br5 . . . . 147.2(3) ?
    B10 B4 B5 Br5 . . . . 109.8(4) ?
    B3 B4 B5 Br5 . . . . -148.3(3) ?
    B6 B4 B5 Br5 . . . . -111.6(4) ?
    Br4 B4 B5 Br5 . . . . -1.5(5) ?
    B11 B1 B6 B5 . . . . -37.1(3) ?
    B7 B1 B6 B5 . . . . -100.6(4) ?
    B2 B1 B6 B5 . . . . -137.4(4) ?
    Br1 B1 B6 B5 . . . . 112.3(4) ?
    B11 B1 B6 B2 . . . . 100.3(4) ?
    B5 B1 B6 B2 . . . . 137.4(4) ?
    B7 B1 B6 B2 . . . . 36.8(3) ?
    Br1 B1 B6 B2 . . . . -110.2(4) ?
    B11 B1 B6 B3 . . . . 63.6(4) ?
    B5 B1 B6 B3 . . . . 100.7(4) ?
    B7 B1 B6 B3 . . . . 0.2(4) ?
    B2 B1 B6 B3 . . . . -36.7(3) ?
    Br1 B1 B6 B3 . . . . -146.9(3) ?
    B11 B1 B6 B4 . . . . 0.7(4) ?
    B5 B1 B6 B4 . . . . 37.8(3) ?
    B7 B1 B6 B4 . . . . -62.8(4) ?
    B2 B1 B6 B4 . . . . -99.6(4) ?
    Br1 B1 B6 B4 . . . . 150.2(3) ?
    B11 B1 B6 Br6 . . . . -148.4(3) ?
    B5 B1 B6 Br6 . . . . -111.3(4) ?
    B7 B1 B6 Br6 . . . . 148.1(3) ?
    B2 B1 B6 Br6 . . . . 111.3(4) ?
    Br1 B1 B6 Br6 . . . . 1.1(5) ?
    B11 B5 B6 B1 . . . . 37.5(4) ?
    B10 B5 B6 B1 . . . . 101.2(4) ?
    B4 B5 B6 B1 . . . . 137.8(4) ?
    Br5 B5 B6 B1 . . . . -112.4(4) ?
    B11 B5 B6 B2 . . . . -0.7(5) ?
    B1 B5 B6 B2 . . . . -38.2(3) ?
    B10 B5 B6 B2 . . . . 63.0(4) ?
    B4 B5 B6 B2 . . . . 99.6(4) ?
    Br5 B5 B6 B2 . . . . -150.6(3) ?
    B11 B5 B6 B3 . . . . -63.8(4) ?
    B1 B5 B6 B3 . . . . -101.3(4) ?
    B10 B5 B6 B3 . . . . -0.1(4) ?
    B4 B5 B6 B3 . . . . 36.5(3) ?
    Br5 B5 B6 B3 . . . . 146.3(3) ?
    B11 B5 B6 B4 . . . . -100.2(4) ?
    B1 B5 B6 B4 . . . . -137.8(4) ?
    B10 B5 B6 B4 . . . . -36.6(3) ?
    Br5 B5 B6 B4 . . . . 109.9(4) ?
    B11 B5 B6 Br6 . . . . 148.7(3) ?
    B1 B5 B6 Br6 . . . . 111.2(4) ?
    B10 B5 B6 Br6 . . . . -147.6(3) ?
    B4 B5 B6 Br6 . . . . -111.0(4) ?
    Br5 B5 B6 Br6 . . . . -1.1(5) ?
    B8 B2 B6 B1 . . . . -101.2(4) ?
    B3 B2 B6 B1 . . . . -139.0(4) ?
    B7 B2 B6 B1 . . . . -37.3(3) ?
    Br2 B2 B6 B1 . . . . 109.1(4) ?
    B8 B2 B6 B5 . . . . -63.3(4) ?
    B3 B2 B6 B5 . . . . -101.1(4) ?
    B7 B2 B6 B5 . . . . 0.5(5) ?
    B1 B2 B6 B5 . . . . 37.9(3) ?
    Br2 B2 B6 B5 . . . . 147.0(3) ?
    B8 B2 B6 B3 . . . . 37.8(3) ?
    B7 B2 B6 B3 . . . . 101.7(4) ?
    B1 B2 B6 B3 . . . . 139.0(4) ?
    Br2 B2 B6 B3 . . . . -111.9(4) ?
    B8 B2 B6 B4 . . . . 0.2(4) ?
    B3 B2 B6 B4 . . . . -37.7(3) ?
    B7 B2 B6 B4 . . . . 64.0(4) ?
    B1 B2 B6 B4 . . . . 101.4(3) ?
    Br2 B2 B6 B4 . . . . -149.5(3) ?
    B8 B2 B6 Br6 . . . . 147.2(3) ?
    B3 B2 B6 Br6 . . . . 109.4(4) ?
    B7 B2 B6 Br6 . . . . -149.0(3) ?
    B1 B2 B6 Br6 . . . . -111.6(4) ?
    Br2 B2 B6 Br6 . . . . -2.5(5) ?
    B4 B3 B6 B1 . . . . -100.2(4) ?
    B2 B3 B6 B1 . . . . 37.0(3) ?
    B9 B3 B6 B1 . . . . -63.3(4) ?
    B8 B3 B6 B1 . . . . 0.1(4) ?
    Br3 B3 B6 B1 . . . . 149.3(3) ?
    B4 B3 B6 B5 . . . . -36.8(3) ?
    B2 B3 B6 B5 . . . . 100.4(4) ?
    B9 B3 B6 B5 . . . . 0.1(4) ?
    B8 B3 B6 B5 . . . . 63.5(4) ?
    Br3 B3 B6 B5 . . . . -147.4(3) ?
    B4 B3 B6 B2 . . . . -137.2(4) ?
    B9 B3 B6 B2 . . . . -100.3(4) ?
    B8 B3 B6 B2 . . . . -36.9(3) ?
    Br3 B3 B6 B2 . . . . 112.3(4) ?
    B2 B3 B6 B4 . . . . 137.2(4) ?
    B9 B3 B6 B4 . . . . 36.9(3) ?
    B8 B3 B6 B4 . . . . 100.3(4) ?
    Br3 B3 B6 B4 . . . . -110.5(4) ?
    B4 B3 B6 Br6 . . . . 111.2(4) ?
    B2 B3 B6 Br6 . . . . -111.5(4) ?
    B9 B3 B6 Br6 . . . . 148.2(3) ?
    B8 B3 B6 Br6 . . . . -148.5(3) ?
    Br3 B3 B6 Br6 . . . . 0.7(5) ?
    B9 B4 B6 B1 . . . . 63.8(4) ?
    B10 B4 B6 B1 . . . . -0.7(5) ?
    B3 B4 B6 B1 . . . . 101.4(4) ?
    B5 B4 B6 B1 . . . . -37.6(3) ?
    Br4 B4 B6 B1 . . . . -148.2(3) ?
    B9 B4 B6 B5 . . . . 101.3(4) ?
    B10 B4 B6 B5 . . . . 36.9(3) ?
    B3 B4 B6 B5 . . . . 139.0(4) ?
    Br4 B4 B6 B5 . . . . -110.6(4) ?
    B9 B4 B6 B2 . . . . 0.1(4) ?
    B10 B4 B6 B2 . . . . -64.3(4) ?
    B3 B4 B6 B2 . . . . 37.8(3) ?
    B5 B4 B6 B2 . . . . -101.3(3) ?
    Br4 B4 B6 B2 . . . . 148.1(3) ?
    B9 B4 B6 B3 . . . . -37.7(3) ?
    B10 B4 B6 B3 . . . . -102.1(4) ?
    B5 B4 B6 B3 . . . . -139.0(4) ?
    Br4 B4 B6 B3 . . . . 110.4(4) ?
    B9 B4 B6 Br6 . . . . -147.0(3) ?
    B10 B4 B6 Br6 . . . . 148.6(3) ?
    B3 B4 B6 Br6 . . . . -109.3(4) ?
    B5 B4 B6 Br6 . . . . 111.7(4) ?
    Br4 B4 B6 Br6 . . . . 1.1(5) ?
    B10 C0AA B7 B2 . . . . 66.2(4) ?
    B8 C0AA B7 B2 . . . . -40.7(3) ?
    B11 C0AA B7 B2 . . . . 102.0(4) ?
    B9 C0AA B7 B2 . . . . -4.7(5) ?
    B10 C0AA B7 B8 . . . . 107.0(4) ?
    B11 C0AA B7 B8 . . . . 142.7(4) ?
    B9 C0AA B7 B8 . . . . 36.1(4) ?
    B10 C0AA B7 B11 . . . . -35.7(4) ?
    B8 C0AA B7 B11 . . . . -142.7(4) ?
    B9 C0AA B7 B11 . . . . -106.6(4) ?
    B10 C0AA B7 B1 . . . . 3.8(5) ?
    B8 C0AA B7 B1 . . . . -103.1(4) ?
    B11 C0AA B7 B1 . . . . 39.6(3) ?
    B9 C0AA B7 B1 . . . . -67.1(4) ?
    B8 B2 B7 C0AA . . . . 40.4(3) ?
    B3 B2 B7 C0AA . . . . 2.3(4) ?
    B6 B2 B7 C0AA . . . . -61.5(4) ?
    B1 B2 B7 C0AA . . . . -98.6(4) ?
    Br2 B2 B7 C0AA . . . . 152.3(3) ?
    B3 B2 B7 B8 . . . . -38.1(3) ?
    B6 B2 B7 B8 . . . . -101.9(4) ?
    B1 B2 B7 B8 . . . . -138.9(4) ?
    Br2 B2 B7 B8 . . . . 112.0(4) ?
    B8 B2 B7 B11 . . . . 101.7(4) ?
    B3 B2 B7 B11 . . . . 63.5(5) ?
    B6 B2 B7 B11 . . . . -0.2(5) ?
    B1 B2 B7 B11 . . . . -37.3(4) ?
    Br2 B2 B7 B11 . . . . -146.4(3) ?
    B8 B2 B7 B1 . . . . 138.9(4) ?
    B3 B2 B7 B1 . . . . 100.8(4) ?
    B6 B2 B7 B1 . . . . 37.1(3) ?
    Br2 B2 B7 B1 . . . . -109.1(4) ?
    B11 B1 B7 C0AA . . . . -39.4(3) ?
    B5 B1 B7 C0AA . . . . -2.2(4) ?
    B6 B1 B7 C0AA . . . . 61.2(4) ?
    B2 B1 B7 C0AA . . . . 98.2(4) ?
    Br1 B1 B7 C0AA . . . . -152.2(3) ?
    B11 B1 B7 B2 . . . . -137.6(4) ?
    B5 B1 B7 B2 . . . . -100.5(4) ?
    B6 B1 B7 B2 . . . . -37.0(3) ?
    Br1 B1 B7 B2 . . . . 109.6(4) ?
    B11 B1 B7 B8 . . . . -101.0(4) ?
    B5 B1 B7 B8 . . . . -63.8(4) ?
    B6 B1 B7 B8 . . . . -0.4(5) ?
    B2 B1 B7 B8 . . . . 36.7(3) ?
    Br1 B1 B7 B8 . . . . 146.3(3) ?
    B5 B1 B7 B11 . . . . 37.2(3) ?
    B6 B1 B7 B11 . . . . 100.6(4) ?
    B2 B1 B7 B11 . . . . 137.6(4) ?
    Br1 B1 B7 B11 . . . . -112.7(4) ?
    B7 C0AA B8 B2 . . . . 40.9(3) ?
    B10 C0AA B8 B2 . . . . -66.2(5) ?
    B11 C0AA B8 B2 . . . . 4.1(5) ?
    B9 C0AA B8 B2 . . . . -102.5(4) ?
    B10 C0AA B8 B7 . . . . -107.1(4) ?
    B11 C0AA B8 B7 . . . . -36.8(4) ?
    B9 C0AA B8 B7 . . . . -143.4(4) ?
    B7 C0AA B8 B9 . . . . 143.4(4) ?
    B10 C0AA B8 B9 . . . . 36.3(4) ?
    B11 C0AA B8 B9 . . . . 106.7(4) ?
    B7 C0AA B8 B3 . . . . 102.6(4) ?
    B10 C0AA B8 B3 . . . . -4.5(5) ?
    B11 C0AA B8 B3 . . . . 65.8(5) ?
    B9 C0AA B8 B3 . . . . -40.9(3) ?
    B3 B2 B8 C0AA . . . . 98.1(4) ?
    B7 B2 B8 C0AA . . . . -39.8(3) ?
    B6 B2 B8 C0AA . . . . 60.6(4) ?
    B1 B2 B8 C0AA . . . . -2.8(4) ?
    Br2 B2 B8 C0AA . . . . -150.3(3) ?
    B3 B2 B8 B7 . . . . 138.0(4) ?
    B6 B2 B8 B7 . . . . 100.4(4) ?
    B1 B2 B8 B7 . . . . 37.0(3) ?
    Br2 B2 B8 B7 . . . . -110.4(4) ?
    B3 B2 B8 B9 . . . . 37.2(3) ?
    B7 B2 B8 B9 . . . . -100.8(4) ?
    B6 B2 B8 B9 . . . . -0.3(5) ?
    B1 B2 B8 B9 . . . . -63.8(4) ?
    Br2 B2 B8 B9 . . . . 148.8(3) ?
    B7 B2 B8 B3 . . . . -138.0(4) ?
    B6 B2 B8 B3 . . . . -37.5(3) ?
    B1 B2 B8 B3 . . . . -100.9(4) ?
    Br2 B2 B8 B3 . . . . 111.6(4) ?
    B2 B7 B8 C0AA . . . . 132.8(4) ?
    B11 B7 B8 C0AA . . . . 33.1(3) ?
    B1 B7 B8 C0AA . . . . 95.8(4) ?
    C0AA B7 B8 B2 . . . . -132.8(4) ?
    B11 B7 B8 B2 . . . . -99.7(4) ?
    B1 B7 B8 B2 . . . . -37.0(3) ?
    C0AA B7 B8 B9 . . . . -32.3(3) ?
    B2 B7 B8 B9 . . . . 100.5(4) ?
    B11 B7 B8 B9 . . . . 0.9(5) ?
    B1 B7 B8 B9 . . . . 63.5(4) ?
    C0AA B7 B8 B3 . . . . -95.4(4) ?
    B2 B7 B8 B3 . . . . 37.4(3) ?
    B11 B7 B8 B3 . . . . -62.3(4) ?
    B1 B7 B8 B3 . . . . 0.4(5) ?
    B4 B3 B8 C0AA . . . . 3.1(5) ?
    B2 B3 B8 C0AA . . . . -98.0(4) ?
    B6 B3 B8 C0AA . . . . -60.7(4) ?
    B9 B3 B8 C0AA . . . . 40.2(3) ?
    Br3 B3 B8 C0AA . . . . 151.0(3) ?
    B4 B3 B8 B2 . . . . 101.0(4) ?
    B6 B3 B8 B2 . . . . 37.2(3) ?
    B9 B3 B8 B2 . . . . 138.2(4) ?
    Br3 B3 B8 B2 . . . . -111.1(4) ?
    B4 B3 B8 B7 . . . . 63.4(4) ?
    B2 B3 B8 B7 . . . . -37.6(3) ?
    B6 B3 B8 B7 . . . . -0.3(5) ?
    B9 B3 B8 B7 . . . . 100.6(4) ?
    Br3 B3 B8 B7 . . . . -148.6(3) ?
    B4 B3 B8 B9 . . . . -37.2(3) ?
    B2 B3 B8 B9 . . . . -138.2(4) ?
    B6 B3 B8 B9 . . . . -101.0(4) ?
    Br3 B3 B8 B9 . . . . 110.7(4) ?
    B7 C0AA B9 B4 . . . . 66.9(4) ?
    B10 C0AA B9 B4 . . . . -40.2(3) ?
    B8 C0AA B9 B4 . . . . 102.9(4) ?
    B11 C0AA B9 B4 . . . . -4.0(5) ?
    B7 C0AA B9 B10 . . . . 107.1(4) ?
    B8 C0AA B9 B10 . . . . 143.2(4) ?
    B11 C0AA B9 B10 . . . . 36.2(4) ?
    B7 C0AA B9 B3 . . . . 5.0(5) ?
    B10 C0AA B9 B3 . . . . -102.1(4) ?
    B8 C0AA B9 B3 . . . . 41.1(3) ?
    B11 C0AA B9 B3 . . . . -65.9(4) ?
    B7 C0AA B9 B8 . . . . -36.1(4) ?
    B10 C0AA B9 B8 . . . . -143.2(4) ?
    B11 C0AA B9 B8 . . . . -107.0(4) ?
    B10 B4 B9 C0AA . . . . 39.4(3) ?
    B3 B4 B9 C0AA . . . . -98.4(4) ?
    B6 B4 B9 C0AA . . . . -61.0(4) ?
    B5 B4 B9 C0AA . . . . 2.3(4) ?
    Br4 B4 B9 C0AA . . . . 151.0(3) ?
    B3 B4 B9 B10 . . . . -137.8(4) ?
    B6 B4 B9 B10 . . . . -100.4(4) ?
    B5 B4 B9 B10 . . . . -37.1(3) ?
    Br4 B4 B9 B10 . . . . 111.6(4) ?
    B10 B4 B9 B3 . . . . 137.8(4) ?
    B6 B4 B9 B3 . . . . 37.4(3) ?
    B5 B4 B9 B3 . . . . 100.8(4) ?
    Br4 B4 B9 B3 . . . . -110.5(4) ?
    B10 B4 B9 B8 . . . . 100.1(4) ?
    B3 B4 B9 B8 . . . . -37.7(3) ?
    B6 B4 B9 B8 . . . . -0.3(4) ?
    B5 B4 B9 B8 . . . . 63.1(4) ?
    Br4 B4 B9 B8 . . . . -148.2(3) ?
    B4 B3 B9 C0AA . . . . 97.7(4) ?
    B2 B3 B9 C0AA . . . . -3.2(4) ?
    B6 B3 B9 C0AA . . . . 60.3(4) ?
    B8 B3 B9 C0AA . . . . -40.2(3) ?
    Br3 B3 B9 C0AA . . . . -152.7(3) ?
    B2 B3 B9 B4 . . . . -100.9(4) ?
    B6 B3 B9 B4 . . . . -37.4(3) ?
    B8 B3 B9 B4 . . . . -137.9(4) ?
    Br3 B3 B9 B4 . . . . 109.6(4) ?
    B4 B3 B9 B10 . . . . 37.4(3) ?
    B2 B3 B9 B10 . . . . -63.5(4) ?
    B6 B3 B9 B10 . . . . 0.0(5) ?
    B8 B3 B9 B10 . . . . -100.5(4) ?
    Br3 B3 B9 B10 . . . . 147.0(3) ?
    B4 B3 B9 B8 . . . . 137.9(4) ?
    B2 B3 B9 B8 . . . . 37.0(3) ?
    B6 B3 B9 B8 . . . . 100.5(4) ?
    Br3 B3 B9 B8 . . . . -112.5(4) ?
    B2 B8 B9 C0AA . . . . 95.5(4) ?
    B7 B8 B9 C0AA . . . . 32.1(3) ?
    B3 B8 B9 C0AA . . . . 132.7(4) ?
    C0AA B8 B9 B4 . . . . -95.1(4) ?
    B2 B8 B9 B4 . . . . 0.4(5) ?
    B7 B8 B9 B4 . . . . -63.1(4) ?
    B3 B8 B9 B4 . . . . 37.5(3) ?
    C0AA B8 B9 B10 . . . . -32.2(3) ?
    B2 B8 B9 B10 . . . . 63.3(4) ?
    B7 B8 B9 B10 . . . . -0.1(5) ?
    B3 B8 B9 B10 . . . . 100.5(4) ?
    C0AA B8 B9 B3 . . . . -132.7(4) ?
    B2 B8 B9 B3 . . . . -37.2(3) ?
    B7 B8 B9 B3 . . . . -100.6(4) ?
    B7 C0AA B10 B4 . . . . -66.8(5) ?
    B8 C0AA B10 B4 . . . . 4.0(5) ?
    B11 C0AA B10 B4 . . . . -102.7(4) ?
    B9 C0AA B10 B4 . . . . 40.3(3) ?
    B7 C0AA B10 B11 . . . . 35.9(4) ?
    B8 C0AA B10 B11 . . . . 106.7(4) ?
    B9 C0AA B10 B11 . . . . 143.0(4) ?
    B7 C0AA B10 B5 . . . . -3.7(5) ?
    B8 C0AA B10 B5 . . . . 67.1(5) ?
    B11 C0AA B10 B5 . . . . -39.7(3) ?
    B9 C0AA B10 B5 . . . . 103.3(4) ?
    B7 C0AA B10 B9 . . . . -107.1(4) ?
    B8 C0AA B10 B9 . . . . -36.3(4) ?
    B11 C0AA B10 B9 . . . . -143.0(4) ?
    B9 B4 B10 C0AA . . . . -40.0(3) ?
    B3 B4 B10 C0AA . . . . -1.7(5) ?
    B6 B4 B10 C0AA . . . . 62.0(4) ?
    B5 B4 B10 C0AA . . . . 98.8(4) ?
    Br4 B4 B10 C0AA . . . . -150.9(3) ?
    B9 B4 B10 B11 . . . . -101.6(4) ?
    B3 B4 B10 B11 . . . . -63.3(5) ?
    B6 B4 B10 B11 . . . . 0.4(5) ?
    B5 B4 B10 B11 . . . . 37.2(3) ?
    Br4 B4 B10 B11 . . . . 147.5(3) ?
    B9 B4 B10 B5 . . . . -138.8(4) ?
    B3 B4 B10 B5 . . . . -100.5(4) ?
    B6 B4 B10 B5 . . . . -36.8(3) ?
    Br4 B4 B10 B5 . . . . 110.4(4) ?
    B3 B4 B10 B9 . . . . 38.3(4) ?
    B6 B4 B10 B9 . . . . 102.0(4) ?
    B5 B4 B10 B9 . . . . 138.8(4) ?
    Br4 B4 B10 B9 . . . . -110.9(4) ?
    B11 B5 B10 C0AA . . . . 39.6(3) ?
    B1 B5 B10 C0AA . . . . 2.0(4) ?
    B6 B5 B10 C0AA . . . . -61.5(4) ?
    B4 B5 B10 C0AA . . . . -98.4(4) ?
    Br5 B5 B10 C0AA . . . . 151.6(3) ?
    B11 B5 B10 B4 . . . . 138.0(4) ?
    B1 B5 B10 B4 . . . . 100.4(4) ?
    B6 B5 B10 B4 . . . . 37.0(3) ?
    Br5 B5 B10 B4 . . . . -109.9(4) ?
    B1 B5 B10 B11 . . . . -37.6(3) ?
    B6 B5 B10 B11 . . . . -101.1(4) ?
    B4 B5 B10 B11 . . . . -138.0(4) ?
    Br5 B5 B10 B11 . . . . 112.0(4) ?
    B11 B5 B10 B9 . . . . 101.2(4) ?
    B1 B5 B10 B9 . . . . 63.6(4) ?
    B6 B5 B10 B9 . . . . 0.1(5) ?
    B4 B5 B10 B9 . . . . -36.8(3) ?
    Br5 B5 B10 B9 . . . . -146.8(3) ?
    B4 B9 B10 C0AA . . . . 133.3(4) ?
    B3 B9 B10 C0AA . . . . 95.8(4) ?
    B8 B9 B10 C0AA . . . . 32.4(3) ?
    C0AA B9 B10 B4 . . . . -133.3(4) ?
    B3 B9 B10 B4 . . . . -37.5(3) ?
    B8 B9 B10 B4 . . . . -100.9(4) ?
    C0AA B9 B10 B11 . . . . -33.0(3) ?
    B4 B9 B10 B11 . . . . 100.3(4) ?
    B3 B9 B10 B11 . . . . 62.8(4) ?
    B8 B9 B10 B11 . . . . -0.6(5) ?
    C0AA B9 B10 B5 . . . . -95.9(4) ?
    B4 B9 B10 B5 . . . . 37.4(3) ?
    B3 B9 B10 B5 . . . . -0.1(5) ?
    B8 B9 B10 B5 . . . . -63.5(4) ?
    B7 C0AA B11 B5 . . . . -103.2(4) ?
    B10 C0AA B11 B5 . . . . 40.4(3) ?
    B8 C0AA B11 B5 . . . . -66.5(4) ?
    B9 C0AA B11 B5 . . . . 4.0(5) ?
    B7 C0AA B11 B1 . . . . -40.4(3) ?
    B10 C0AA B11 B1 . . . . 103.2(4) ?
    B8 C0AA B11 B1 . . . . -3.7(5) ?
    B9 C0AA B11 B1 . . . . 66.9(4) ?
    B7 C0AA B11 B10 . . . . -143.6(4) ?
    B8 C0AA B11 B10 . . . . -106.9(4) ?
    B9 C0AA B11 B10 . . . . -36.4(4) ?
    B10 C0AA B11 B7 . . . . 143.6(4) ?
    B8 C0AA B11 B7 . . . . 36.7(4) ?
    B9 C0AA B11 B7 . . . . 107.3(4) ?
    B1 B5 B11 C0AA . . . . 98.7(3) ?
    B10 B5 B11 C0AA . . . . -39.3(3) ?
    B6 B5 B11 C0AA . . . . 61.2(4) ?
    B4 B5 B11 C0AA . . . . -2.2(4) ?
    Br5 B5 B11 C0AA . . . . -149.0(3) ?
    B10 B5 B11 B1 . . . . -138.0(4) ?
    B6 B5 B11 B1 . . . . -37.5(3) ?
    B4 B5 B11 B1 . . . . -100.9(4) ?
    Br5 B5 B11 B1 . . . . 112.3(4) ?
    B1 B5 B11 B10 . . . . 138.0(4) ?
    B6 B5 B11 B10 . . . . 100.5(4) ?
    B4 B5 B11 B10 . . . . 37.1(3) ?
    Br5 B5 B11 B10 . . . . -109.7(4) ?
    B1 B5 B11 B7 . . . . 38.1(4) ?
    B10 B5 B11 B7 . . . . -99.9(4) ?
    B6 B5 B11 B7 . . . . 0.5(5) ?
    B4 B5 B11 B7 . . . . -62.9(5) ?
    Br5 B5 B11 B7 . . . . 150.3(3) ?
    B5 B1 B11 C0AA . . . . -98.9(4) ?
    B6 B1 B11 C0AA . . . . -61.5(4) ?
    B7 B1 B11 C0AA . . . . 39.1(3) ?
    B2 B1 B11 C0AA . . . . 1.6(5) ?
    Br1 B1 B11 C0AA . . . . 149.9(3) ?
    B6 B1 B11 B5 . . . . 37.5(3) ?
    B7 B1 B11 B5 . . . . 138.0(4) ?
    B2 B1 B11 B5 . . . . 100.5(4) ?
    Br1 B1 B11 B5 . . . . -111.2(4) ?
    B5 B1 B11 B10 . . . . -38.0(3) ?
    B6 B1 B11 B10 . . . . -0.5(5) ?
    B7 B1 B11 B10 . . . . 100.0(4) ?
    B2 B1 B11 B10 . . . . 62.6(5) ?
    Br1 B1 B11 B10 . . . . -149.1(3) ?
    B5 B1 B11 B7 . . . . -138.0(4) ?
    B6 B1 B11 B7 . . . . -100.5(4) ?
    B2 B1 B11 B7 . . . . -37.4(3) ?
    Br1 B1 B11 B7 . . . . 110.9(4) ?
    B4 B10 B11 C0AA . . . . 96.1(4) ?
    B5 B10 B11 C0AA . . . . 134.0(3) ?
    B9 B10 B11 C0AA . . . . 33.0(3) ?
    C0AA B10 B11 B5 . . . . -134.0(3) ?
    B4 B10 B11 B5 . . . . -37.9(3) ?
    B9 B10 B11 B5 . . . . -101.0(4) ?
    C0AA B10 B11 B1 . . . . -96.0(4) ?
    B4 B10 B11 B1 . . . . 0.1(5) ?
    B5 B10 B11 B1 . . . . 38.0(3) ?
    B9 B10 B11 B1 . . . . -63.0(5) ?
    C0AA B10 B11 B7 . . . . -31.8(3) ?
    B4 B10 B11 B7 . . . . 64.3(5) ?
    B5 B10 B11 B7 . . . . 102.2(4) ?
    B9 B10 B11 B7 . . . . 1.2(5) ?
    B2 B7 B11 C0AA . . . . -96.2(4) ?
    B8 B7 B11 C0AA . . . . -33.2(3) ?
    B1 B7 B11 C0AA . . . . -134.0(4) ?
    C0AA B7 B11 B5 . . . . 96.0(4) ?
    B2 B7 B11 B5 . . . . -0.2(5) ?
    B8 B7 B11 B5 . . . . 62.8(5) ?
    B1 B7 B11 B5 . . . . -38.0(4) ?
    C0AA B7 B11 B1 . . . . 134.0(4) ?
    B2 B7 B11 B1 . . . . 37.8(4) ?
    B8 B7 B11 B1 . . . . 100.8(4) ?
    C0AA B7 B11 B10 . . . . 31.9(3) ?
    B2 B7 B11 B10 . . . . -64.3(5) ?
    B8 B7 B11 B10 . . . . -1.3(5) ?
    B1 B7 B11 B10 . . . . -102.1(4) ?
    B17 B13 B14 B19 . . . . 99.9(4) ?
    B23 B13 B14 B19 . . . . 37.4(4) ?
    B18 B13 B14 B19 . . . . 138.1(4) ?
    Br7 B13 B14 B19 . . . . -111.3(4) ?
    B19 B13 B14 B20 . . . . -37.5(4) ?
    B17 B13 B14 B20 . . . . 62.4(5) ?
    B23 B13 B14 B20 . . . . -0.1(5) ?
    B18 B13 B14 B20 . . . . 100.6(4) ?
    Br7 B13 B14 B20 . . . . -148.8(3) ?
    B19 B13 B14 B15 . . . . -101.3(4) ?
    B17 B13 B14 B15 . . . . -1.5(5) ?
    B23 B13 B14 B15 . . . . -63.9(5) ?
    B18 B13 B14 B15 . . . . 36.8(3) ?
    Br7 B13 B14 B15 . . . . 147.4(3) ?
    B19 B13 B14 B18 . . . . -138.1(4) ?
    B17 B13 B14 B18 . . . . -38.2(3) ?
    B23 B13 B14 B18 . . . . -100.7(4) ?
    Br7 B13 B14 B18 . . . . 110.6(4) ?
    B19 B13 B14 Br8 . . . . 110.9(4) ?
    B17 B13 B14 Br8 . . . . -149.3(3) ?
    B23 B13 B14 Br8 . . . . 148.3(3) ?
    B18 B13 B14 Br8 . . . . -111.0(4) ?
    Br7 B13 B14 Br8 . . . . -0.4(5) ?
    B19 B14 B15 B20 . . . . 37.6(4) ?
    B13 B14 B15 B20 . . . . 101.5(4) ?
    B18 B14 B15 B20 . . . . 138.3(4) ?
    Br8 B14 B15 B20 . . . . -111.0(4) ?
    B19 B14 B15 B16 . . . . -62.5(5) ?
    B20 B14 B15 B16 . . . . -100.1(4) ?
    B13 B14 B15 B16 . . . . 1.4(5) ?
    B18 B14 B15 B16 . . . . 38.2(3) ?
    Br8 B14 B15 B16 . . . . 148.9(3) ?
    B19 B14 B15 B18 . . . . -100.7(4) ?
    B20 B14 B15 B18 . . . . -138.3(4) ?
    B13 B14 B15 B18 . . . . -36.9(3) ?
    Br8 B14 B15 B18 . . . . 110.6(4) ?
    B19 B14 B15 B21 . . . . 0.4(5) ?
    B20 B14 B15 B21 . . . . -37.2(4) ?
    B13 B14 B15 B21 . . . . 64.3(5) ?
    B18 B14 B15 B21 . . . . 101.1(4) ?
    Br8 B14 B15 B21 . . . . -148.2(3) ?
    B19 B14 B15 Br9 . . . . 149.5(3) ?
    B20 B14 B15 Br9 . . . . 111.9(4) ?
    B13 B14 B15 Br9 . . . . -146.6(3) ?
    B18 B14 B15 Br9 . . . . -109.7(4) ?
    Br8 B14 B15 Br9 . . . . 0.9(6) ?
    B14 B15 B16 B22 . . . . 62.7(5) ?
    B20 B15 B16 B22 . . . . -0.4(5) ?
    B18 B15 B16 B22 . . . . 101.2(4) ?
    B21 B15 B16 B22 . . . . -38.1(4) ?
    Br9 B15 B16 B22 . . . . -148.8(4) ?
    B14 B15 B16 B21 . . . . 100.8(4) ?
    B20 B15 B16 B21 . . . . 37.7(4) ?
    B18 B15 B16 B21 . . . . 139.3(4) ?
    Br9 B15 B16 B21 . . . . -110.8(4) ?
    B14 B15 B16 B17 . . . . -0.8(5) ?
    B20 B15 B16 B17 . . . . -63.8(5) ?
    B18 B15 B16 B17 . . . . 37.8(3) ?
    B21 B15 B16 B17 . . . . -101.5(4) ?
    Br9 B15 B16 B17 . . . . 147.7(3) ?
    B14 B15 B16 B18 . . . . -38.5(3) ?
    B20 B15 B16 B18 . . . . -101.6(4) ?
    B21 B15 B16 B18 . . . . -139.3(4) ?
    Br9 B15 B16 B18 . . . . 110.0(4) ?
    B14 B15 B16 Br10 . . . . -148.4(3) ?
    B20 B15 B16 Br10 . . . . 148.5(4) ?
    B18 B15 B16 Br10 . . . . -109.9(4) ?
    B21 B15 B16 Br10 . . . . 110.8(4) ?
    Br9 B15 B16 Br10 . . . . 0.0(6) ?
    B21 B16 B17 B22 . . . . 37.4(4) ?
    B18 B16 B17 B22 . . . . 139.3(4) ?
    B15 B16 B17 B22 . . . . 101.5(4) ?
    Br10 B16 B17 B22 . . . . -111.1(4) ?
    B22 B16 B17 B23 . . . . -37.9(3) ?
    B21 B16 B17 B23 . . . . -0.4(5) ?
    B18 B16 B17 B23 . . . . 101.4(4) ?
    B15 B16 B17 B23 . . . . 63.7(4) ?
    Br10 B16 B17 B23 . . . . -148.9(3) ?
    B22 B16 B17 B18 . . . . -139.3(4) ?
    B21 B16 B17 B18 . . . . -101.8(4) ?
    B15 B16 B17 B18 . . . . -37.7(3) ?
    Br10 B16 B17 B18 . . . . 109.7(4) ?
    B22 B16 B17 B13 . . . . -101.6(4) ?
    B21 B16 B17 B13 . . . . -64.2(4) ?
    B18 B16 B17 B13 . . . . 37.6(3) ?
    B15 B16 B17 B13 . . . . -0.1(5) ?
    Br10 B16 B17 B13 . . . . 147.3(3) ?
    B22 B16 B17 Br11 . . . . 109.6(4) ?
    B21 B16 B17 Br11 . . . . 147.0(4) ?
    B18 B16 B17 Br11 . . . . -111.2(4) ?
    B15 B16 B17 Br11 . . . . -148.9(3) ?
    Br10 B16 B17 Br11 . . . . -1.5(5) ?
    B19 B13 B17 B22 . . . . -0.1(5) ?
    B14 B13 B17 B22 . . . . -62.6(4) ?
    B23 B13 B17 B22 . . . . 37.2(4) ?
    B18 B13 B17 B22 . . . . -101.0(4) ?
    Br7 B13 B17 B22 . . . . 149.7(3) ?
    B19 B13 B17 B23 . . . . -37.3(4) ?
    B14 B13 B17 B23 . . . . -99.7(4) ?
    B18 B13 B17 B23 . . . . -138.1(4) ?
    Br7 B13 B17 B23 . . . . 112.5(4) ?
    B19 B13 B17 B16 . . . . 63.4(4) ?
    B14 B13 B17 B16 . . . . 1.0(5) ?
    B23 B13 B17 B16 . . . . 100.7(4) ?
    B18 B13 B17 B16 . . . . -37.4(3) ?
    Br7 B13 B17 B16 . . . . -146.8(3) ?
    B19 B13 B17 B18 . . . . 100.8(4) ?
    B14 B13 B17 B18 . . . . 38.4(3) ?
    B23 B13 B17 B18 . . . . 138.1(4) ?
    Br7 B13 B17 B18 . . . . -109.3(4) ?
    B19 B13 B17 Br11 . . . . -147.8(3) ?
    B14 B13 B17 Br11 . . . . 149.8(3) ?
    B23 B13 B17 Br11 . . . . -110.5(4) ?
    B18 B13 B17 Br11 . . . . 111.4(4) ?
    Br7 B13 B17 Br11 . . . . 2.1(5) ?
    B22 B16 B18 B17 . . . . 36.5(3) ?
    B21 B16 B18 B17 . . . . 101.1(4) ?
    B15 B16 B18 B17 . . . . 138.0(3) ?
    Br10 B16 B18 B17 . . . . -111.5(4) ?
    B22 B16 B18 B15 . . . . -101.4(4) ?
    B21 B16 B18 B15 . . . . -36.9(4) ?
    B17 B16 B18 B15 . . . . -138.0(3) ?
    Br10 B16 B18 B15 . . . . 110.6(4) ?
    B22 B16 B18 B13 . . . . -0.8(5) ?
    B21 B16 B18 B13 . . . . 63.7(5) ?
    B17 B16 B18 B13 . . . . -37.3(3) ?
    B15 B16 B18 B13 . . . . 100.6(4) ?
    Br10 B16 B18 B13 . . . . -148.8(3) ?
    B22 B16 B18 B14 . . . . -63.5(5) ?
    B21 B16 B18 B14 . . . . 1.1(5) ?
    B17 B16 B18 B14 . . . . -100.0(4) ?
    B15 B16 B18 B14 . . . . 38.0(3) ?
    Br10 B16 B18 B14 . . . . 148.5(3) ?
    B22 B16 B18 Br12 . . . . 146.8(3) ?
    B21 B16 B18 Br12 . . . . -148.6(3) ?
    B17 B16 B18 Br12 . . . . 110.3(4) ?
    B15 B16 B18 Br12 . . . . -111.7(4) ?
    Br10 B16 B18 Br12 . . . . -1.2(6) ?
    B22 B17 B18 B16 . . . . -36.5(3) ?
    B23 B17 B18 B16 . . . . -100.4(4) ?
    B13 B17 B18 B16 . . . . -138.1(4) ?
    Br11 B17 B18 B16 . . . . 111.0(4) ?
    B22 B17 B18 B15 . . . . 0.9(5) ?
    B23 B17 B18 B15 . . . . -63.0(5) ?
    B16 B17 B18 B15 . . . . 37.4(3) ?
    B13 B17 B18 B15 . . . . -100.7(4) ?
    Br11 B17 B18 B15 . . . . 148.4(3) ?
    B22 B17 B18 B13 . . . . 101.6(4) ?
    B23 B17 B18 B13 . . . . 37.7(4) ?
    B16 B17 B18 B13 . . . . 138.1(4) ?
    Br11 B17 B18 B13 . . . . -110.9(4) ?
    B22 B17 B18 B14 . . . . 63.6(5) ?
    B23 B17 B18 B14 . . . . -0.3(5) ?
    B16 B17 B18 B14 . . . . 100.1(4) ?
    B13 B17 B18 B14 . . . . -38.0(4) ?
    Br11 B17 B18 B14 . . . . -148.9(4) ?
    B22 B17 B18 Br12 . . . . -148.8(3) ?
    B23 B17 B18 Br12 . . . . 147.3(4) ?
    B16 B17 B18 Br12 . . . . -112.2(4) ?
    B13 B17 B18 Br12 . . . . 109.7(4) ?
    Br11 B17 B18 Br12 . . . . -1.2(6) ?
    B14 B15 B18 B16 . . . . 137.0(4) ?
    B20 B15 B18 B16 . . . . 99.7(4) ?
    B21 B15 B18 B16 . . . . 36.3(3) ?
    Br9 B15 B18 B16 . . . . -110.6(4) ?
    B14 B15 B18 B17 . . . . 99.6(4) ?
    B20 B15 B18 B17 . . . . 62.3(5) ?
    B16 B15 B18 B17 . . . . -37.4(3) ?
    B21 B15 B18 B17 . . . . -1.1(5) ?
    Br9 B15 B18 B17 . . . . -147.9(3) ?
    B14 B15 B18 B13 . . . . 36.4(3) ?
    B20 B15 B18 B13 . . . . -0.9(5) ?
    B16 B15 B18 B13 . . . . -100.6(4) ?
    B21 B15 B18 B13 . . . . -64.3(4) ?
    Br9 B15 B18 B13 . . . . 148.8(3) ?
    B20 B15 B18 B14 . . . . -37.3(4) ?
    B16 B15 B18 B14 . . . . -137.0(4) ?
    B21 B15 B18 B14 . . . . -100.7(4) ?
    Br9 B15 B18 B14 . . . . 112.5(4) ?
    B14 B15 B18 Br12 . . . . -111.1(4) ?
    B20 B15 B18 Br12 . . . . -148.4(3) ?
    B16 B15 B18 Br12 . . . . 111.9(4) ?
    B21 B15 B18 Br12 . . . . 148.2(3) ?
    Br9 B15 B18 Br12 . . . . 1.3(6) ?
    B19 B13 B18 B16 . . . . -62.5(4) ?
    B14 B13 B18 B16 . . . . -99.6(4) ?
    B17 B13 B18 B16 . . . . 37.3(3) ?
    B23 B13 B18 B16 . . . . 0.3(5) ?
    Br7 B13 B18 B16 . . . . 150.5(3) ?
    B19 B13 B18 B17 . . . . -99.8(4) ?
    B14 B13 B18 B17 . . . . -136.9(4) ?
    B23 B13 B18 B17 . . . . -37.0(4) ?
    Br7 B13 B18 B17 . . . . 113.2(4) ?
    B19 B13 B18 B15 . . . . 0.7(5) ?
    B14 B13 B18 B15 . . . . -36.4(3) ?
    B17 B13 B18 B15 . . . . 100.5(4) ?
    B23 B13 B18 B15 . . . . 63.5(5) ?
    Br7 B13 B18 B15 . . . . -146.2(3) ?
    B19 B13 B18 B14 . . . . 37.1(4) ?
    B17 B13 B18 B14 . . . . 136.9(4) ?
    B23 B13 B18 B14 . . . . 99.9(4) ?
    Br7 B13 B18 B14 . . . . -109.9(4) ?
    B19 B13 B18 Br12 . . . . 149.0(3) ?
    B14 B13 B18 Br12 . . . . 111.9(4) ?
    B17 B13 B18 Br12 . . . . -111.2(4) ?
    B23 B13 B18 Br12 . . . . -148.2(3) ?
    Br7 B13 B18 Br12 . . . . 2.1(5) ?
    B19 B14 B18 B16 . . . . 63.3(5) ?
    B20 B14 B18 B16 . . . . -0.8(5) ?
    B15 B14 B18 B16 . . . . -38.1(3) ?
    B13 B14 B18 B16 . . . . 100.9(4) ?
    Br8 B14 B18 B16 . . . . -149.0(4) ?
    B19 B14 B18 B17 . . . . 0.6(5) ?
    B20 B14 B18 B17 . . . . -63.6(5) ?
    B15 B14 B18 B17 . . . . -100.9(4) ?
    B13 B14 B18 B17 . . . . 38.2(4) ?
    Br8 B14 B18 B17 . . . . 148.2(4) ?
    B19 B14 B18 B15 . . . . 101.5(4) ?
    B20 B14 B18 B15 . . . . 37.3(4) ?
    B13 B14 B18 B15 . . . . 139.1(4) ?
    Br8 B14 B18 B15 . . . . -110.9(4) ?
    B19 B14 B18 B13 . . . . -37.6(4) ?
    B20 B14 B18 B13 . . . . -101.8(4) ?
    B15 B14 B18 B13 . . . . -139.1(4) ?
    Br8 B14 B18 B13 . . . . 110.0(5) ?
    B19 B14 B18 Br12 . . . . -146.8(4) ?
    B20 B14 B18 Br12 . . . . 149.0(4) ?
    B15 B14 B18 Br12 . . . . 111.7(4) ?
    B13 B14 B18 Br12 . . . . -109.2(4) ?
    Br8 B14 B18 Br12 . . . . 0.8(6) ?
    B20 C1AA B19 B14 . . . . -40.1(4) ?
    B23 C1AA B19 B14 . . . . 103.2(4) ?
    B22 C1AA B19 B14 . . . . 66.8(5) ?
    B21 C1AA B19 B14 . . . . -3.6(5) ?
    B20 C1AA B19 B23 . . . . -143.2(4) ?
    B22 C1AA B19 B23 . . . . -36.4(4) ?
    B21 C1AA B19 B23 . . . . -106.8(4) ?
    B20 C1AA B19 B13 . . . . -102.9(4) ?
    B23 C1AA B19 B13 . . . . 40.4(4) ?
    B22 C1AA B19 B13 . . . . 4.0(5) ?
    B21 C1AA B19 B13 . . . . -66.4(5) ?
    B23 C1AA B19 B20 . . . . 143.2(4) ?
    B22 C1AA B19 B20 . . . . 106.9(4) ?
    B21 C1AA B19 B20 . . . . 36.5(4) ?
    B20 B14 B19 C1AA . . . . 39.2(4) ?
    B15 B14 B19 C1AA . . . . 1.8(5) ?
    B13 B14 B19 C1AA . . . . -99.4(4) ?
    B18 B14 B19 C1AA . . . . -61.8(5) ?
    Br8 B14 B19 C1AA . . . . 150.5(4) ?
    B20 B14 B19 B23 . . . . 100.4(4) ?
    B15 B14 B19 B23 . . . . 63.0(5) ?
    B13 B14 B19 B23 . . . . -38.2(4) ?
    B18 B14 B19 B23 . . . . -0.6(5) ?
    Br8 B14 B19 B23 . . . . -148.3(4) ?
    B20 B14 B19 B13 . . . . 138.6(4) ?
    B15 B14 B19 B13 . . . . 101.2(4) ?
    B18 B14 B19 B13 . . . . 37.6(4) ?
    Br8 B14 B19 B13 . . . . -110.1(4) ?
    B15 B14 B19 B20 . . . . -37.4(4) ?
    B13 B14 B19 B20 . . . . -138.6(4) ?
    B18 B14 B19 B20 . . . . -101.0(4) ?
    Br8 B14 B19 B20 . . . . 111.3(4) ?
    B14 B13 B19 C1AA . . . . 98.2(4) ?
    B17 B13 B19 C1AA . . . . -2.2(5) ?
    B23 B13 B19 C1AA . . . . -39.4(4) ?
    B18 B13 B19 C1AA . . . . 60.8(5) ?
    Br7 B13 B19 C1AA . . . . -152.6(3) ?
    B17 B13 B19 B14 . . . . -100.4(4) ?
    B23 B13 B19 B14 . . . . -137.6(4) ?
    B18 B13 B19 B14 . . . . -37.5(3) ?
    Br7 B13 B19 B14 . . . . 109.1(4) ?
    B14 B13 B19 B23 . . . . 137.6(4) ?
    B17 B13 B19 B23 . . . . 37.2(4) ?
    B18 B13 B19 B23 . . . . 100.2(4) ?
    Br7 B13 B19 B23 . . . . -113.2(4) ?
    B14 B13 B19 B20 . . . . 37.2(4) ?
    B17 B13 B19 B20 . . . . -63.2(5) ?
    B23 B13 B19 B20 . . . . -100.4(4) ?
    B18 B13 B19 B20 . . . . -0.3(5) ?
    Br7 B13 B19 B20 . . . . 146.4(4) ?
    B19 C1AA B20 B14 . . . . 39.6(3) ?
    B23 C1AA B20 B14 . . . . 3.3(5) ?
    B22 C1AA B20 B14 . . . . -67.1(5) ?
    B21 C1AA B20 B14 . . . . -103.3(4) ?
    B19 C1AA B20 B15 . . . . 101.8(4) ?
    B23 C1AA B20 B15 . . . . 65.5(5) ?
    B22 C1AA B20 B15 . . . . -4.9(6) ?
    B21 C1AA B20 B15 . . . . -41.1(4) ?
    B19 C1AA B20 B21 . . . . 142.9(4) ?
    B23 C1AA B20 B21 . . . . 106.7(4) ?
    B22 C1AA B20 B21 . . . . 36.2(4) ?
    B23 C1AA B20 B19 . . . . -36.3(4) ?
    B22 C1AA B20 B19 . . . . -106.7(5) ?
    B21 C1AA B20 B19 . . . . -142.9(4) ?
    B19 B14 B20 C1AA . . . . -39.1(3) ?
    B15 B14 B20 C1AA . . . . 99.3(4) ?
    B13 B14 B20 C1AA . . . . -1.8(5) ?
    B18 B14 B20 C1AA . . . . 62.1(5) ?
    Br8 B14 B20 C1AA . . . . -149.8(4) ?
    B19 B14 B20 B15 . . . . -138.4(4) ?
    B13 B14 B20 B15 . . . . -101.1(4) ?
    B18 B14 B20 B15 . . . . -37.3(4) ?
    Br8 B14 B20 B15 . . . . 110.8(4) ?
    B19 B14 B20 B21 . . . . -100.9(4) ?
    B15 B14 B20 B21 . . . . 37.6(4) ?
    B13 B14 B20 B21 . . . . -63.6(5) ?
    B18 B14 B20 B21 . . . . 0.3(6) ?
    Br8 B14 B20 B21 . . . . 148.4(4) ?
    B15 B14 B20 B19 . . . . 138.4(4) ?
    B13 B14 B20 B19 . . . . 37.3(4) ?
    B18 B14 B20 B19 . . . . 101.2(4) ?
    Br8 B14 B20 B19 . . . . -110.7(4) ?
    B14 B15 B20 C1AA . . . . -97.7(4) ?
    B16 B15 B20 C1AA . . . . 3.0(5) ?
    B18 B15 B20 C1AA . . . . -60.2(5) ?
    B21 B15 B20 C1AA . . . . 40.6(4) ?
    Br9 B15 B20 C1AA . . . . 150.8(4) ?
    B16 B15 B20 B14 . . . . 100.7(4) ?
    B18 B15 B20 B14 . . . . 37.5(4) ?
    B21 B15 B20 B14 . . . . 138.3(4) ?
    Br9 B15 B20 B14 . . . . -111.5(4) ?
    B14 B15 B20 B21 . . . . -138.3(4) ?
    B16 B15 B20 B21 . . . . -37.6(4) ?
    B18 B15 B20 B21 . . . . -100.7(4) ?
    Br9 B15 B20 B21 . . . . 110.2(5) ?
    B14 B15 B20 B19 . . . . -36.8(4) ?
    B16 B15 B20 B19 . . . . 63.9(5) ?
    B18 B15 B20 B19 . . . . 0.8(5) ?
    B21 B15 B20 B19 . . . . 101.5(4) ?
    Br9 B15 B20 B19 . . . . -148.3(4) ?
    B14 B19 B20 C1AA . . . . 134.0(4) ?
    B23 B19 B20 C1AA . . . . 32.4(3) ?
    B13 B19 B20 C1AA . . . . 96.6(4) ?
    C1AA B19 B20 B14 . . . . -134.0(4) ?
    B23 B19 B20 B14 . . . . -101.5(4) ?
    B13 B19 B20 B14 . . . . -37.4(3) ?
    C1AA B19 B20 B15 . . . . -96.9(4) ?
    B14 B19 B20 B15 . . . . 37.1(4) ?
    B23 B19 B20 B15 . . . . -64.4(4) ?
    B13 B19 B20 B15 . . . . -0.3(5) ?
    C1AA B19 B20 B21 . . . . -33.1(3) ?
    B14 B19 B20 B21 . . . . 100.9(4) ?
    B23 B19 B20 B21 . . . . -0.6(5) ?
    B13 B19 B20 B21 . . . . 63.5(5) ?
    B20 C1AA B21 B16 . . . . 102.4(4) ?
    B19 C1AA B21 B16 . . . . 65.7(5) ?
    B23 C1AA B21 B16 . . . . -5.0(5) ?
    B22 C1AA B21 B16 . . . . -40.6(3) ?
    B19 C1AA B21 B20 . . . . -36.7(4) ?
    B23 C1AA B21 B20 . . . . -107.3(4) ?
    B22 C1AA B21 B20 . . . . -143.0(4) ?
    B20 C1AA B21 B15 . . . . 40.5(3) ?
    B19 C1AA B21 B15 . . . . 3.8(5) ?
    B23 C1AA B21 B15 . . . . -66.8(5) ?
    B22 C1AA B21 B15 . . . . -102.5(4) ?
    B20 C1AA B21 B22 . . . . 143.0(4) ?
    B19 C1AA B21 B22 . . . . 106.3(4) ?
    B23 C1AA B21 B22 . . . . 35.7(4) ?
    B22 B16 B21 C1AA . . . . 40.1(3) ?
    B17 B16 B21 C1AA . . . . 3.0(5) ?
    B18 B16 B21 C1AA . . . . -61.1(5) ?
    B15 B16 B21 C1AA . . . . -97.9(4) ?
    Br10 B16 B21 C1AA . . . . 151.7(3) ?
    B22 B16 B21 B20 . . . . 100.3(4) ?
    B17 B16 B21 B20 . . . . 63.2(5) ?
    B18 B16 B21 B20 . . . . -0.9(5) ?
    B15 B16 B21 B20 . . . . -37.7(4) ?
    Br10 B16 B21 B20 . . . . -148.1(4) ?
    B22 B16 B21 B15 . . . . 138.0(4) ?
    B17 B16 B21 B15 . . . . 101.0(4) ?
    B18 B16 B21 B15 . . . . 36.8(4) ?
    Br10 B16 B21 B15 . . . . -110.4(4) ?
    B17 B16 B21 B22 . . . . -37.0(4) ?
    B18 B16 B21 B22 . . . . -101.2(4) ?
    B15 B16 B21 B22 . . . . -138.0(4) ?
    Br10 B16 B21 B22 . . . . 111.6(4) ?
    B14 B20 B21 C1AA . . . . 95.5(4) ?
    B15 B20 B21 C1AA . . . . 133.0(4) ?
    B19 B20 B21 C1AA . . . . 32.7(3) ?
    C1AA B20 B21 B16 . . . . -95.2(4) ?
    B14 B20 B21 B16 . . . . 0.4(6) ?
    B15 B20 B21 B16 . . . . 37.8(4) ?
    B19 B20 B21 B16 . . . . -62.5(5) ?
    C1AA B20 B21 B15 . . . . -133.0(4) ?
    B14 B20 B21 B15 . . . . -37.4(4) ?
    B19 B20 B21 B15 . . . . -100.3(4) ?
    C1AA B20 B21 B22 . . . . -32.5(3) ?
    B14 B20 B21 B22 . . . . 63.0(5) ?
    B15 B20 B21 B22 . . . . 100.5(4) ?
    B19 B20 B21 B22 . . . . 0.2(5) ?
    B14 B15 B21 C1AA . . . . -2.4(5) ?
    B20 B15 B21 C1AA . . . . -39.6(3) ?
    B16 B15 B21 C1AA . . . . 97.9(4) ?
    B18 B15 B21 C1AA . . . . 61.5(4) ?
    Br9 B15 B21 C1AA . . . . -151.9(3) ?
    B14 B15 B21 B16 . . . . -100.3(4) ?
    B20 B15 B21 B16 . . . . -137.5(4) ?
    B18 B15 B21 B16 . . . . -36.4(3) ?
    Br9 B15 B21 B16 . . . . 110.2(4) ?
    B14 B15 B21 B20 . . . . 37.2(4) ?
    B16 B15 B21 B20 . . . . 137.5(4) ?
    B18 B15 B21 B20 . . . . 101.1(4) ?
    Br9 B15 B21 B20 . . . . -112.3(4) ?
    B14 B15 B21 B22 . . . . -63.1(4) ?
    B20 B15 B21 B22 . . . . -100.3(4) ?
    B16 B15 B21 B22 . . . . 37.2(3) ?
    B18 B15 B21 B22 . . . . 0.8(5) ?
    Br9 B15 B21 B22 . . . . 147.4(3) ?
    B20 C1AA B22 B17 . . . . 66.9(5) ?
    B19 C1AA B22 B17 . . . . -4.0(5) ?
    B23 C1AA B22 B17 . . . . -40.5(3) ?
    B21 C1AA B22 B17 . . . . 103.2(4) ?
    B20 C1AA B22 B16 . . . . 4.6(6) ?
    B19 C1AA B22 B16 . . . . -66.3(5) ?
    B23 C1AA B22 B16 . . . . -102.8(4) ?
    B21 C1AA B22 B16 . . . . 40.9(4) ?
    B20 C1AA B22 B23 . . . . 107.4(5) ?
    B19 C1AA B22 B23 . . . . 36.4(4) ?
    B21 C1AA B22 B23 . . . . 143.7(4) ?
    B20 C1AA B22 B21 . . . . -36.2(4) ?
    B19 C1AA B22 B21 . . . . -107.2(4) ?
    B23 C1AA B22 B21 . . . . -143.7(4) ?
    B23 B17 B22 C1AA . . . . 39.6(3) ?
    B16 B17 B22 C1AA . . . . -98.2(4) ?
    B18 B17 B22 C1AA . . . . -61.6(4) ?
    B13 B17 B22 C1AA . . . . 2.4(5) ?
    Br11 B17 B22 C1AA . . . . 150.4(3) ?
    B23 B17 B22 B16 . . . . 137.7(4) ?
    B18 B17 B22 B16 . . . . 36.5(3) ?
    B13 B17 B22 B16 . . . . 100.5(4) ?
    Br11 B17 B22 B16 . . . . -111.5(4) ?
    B16 B17 B22 B23 . . . . -137.7(4) ?
    B18 B17 B22 B23 . . . . -101.2(4) ?
    B13 B17 B22 B23 . . . . -37.2(4) ?
    Br11 B17 B22 B23 . . . . 110.8(4) ?
    B23 B17 B22 B21 . . . . 100.8(4) ?
    B16 B17 B22 B21 . . . . -36.9(3) ?
    B18 B17 B22 B21 . . . . -0.4(5) ?
    B13 B17 B22 B21 . . . . 63.6(4) ?
    Br11 B17 B22 B21 . . . . -148.4(3) ?
    B21 B16 B22 C1AA . . . . -40.3(4) ?
    B17 B16 B22 C1AA . . . . 98.4(4) ?
    B18 B16 B22 C1AA . . . . 61.6(5) ?
    B15 B16 B22 C1AA . . . . -2.4(5) ?
    Br10 B16 B22 C1AA . . . . -150.9(4) ?
    B21 B16 B22 B17 . . . . -138.7(4) ?
    B18 B16 B22 B17 . . . . -36.8(3) ?
    B15 B16 B22 B17 . . . . -100.8(4) ?
    Br10 B16 B22 B17 . . . . 110.7(4) ?
    B21 B16 B22 B23 . . . . -100.9(4) ?
    B17 B16 B22 B23 . . . . 37.8(4) ?
    B18 B16 B22 B23 . . . . 1.0(5) ?
    B15 B16 B22 B23 . . . . -63.0(5) ?
    Br10 B16 B22 B23 . . . . 148.5(4) ?
    B17 B16 B22 B21 . . . . 138.7(4) ?
    B18 B16 B22 B21 . . . . 101.9(4) ?
    B15 B16 B22 B21 . . . . 37.9(4) ?
    Br10 B16 B22 B21 . . . . -110.6(4) ?
    B16 B21 B22 C1AA . . . . 132.7(4) ?
    B20 B21 B22 C1AA . . . . 32.3(3) ?
    B15 B21 B22 C1AA . . . . 95.3(4) ?
    C1AA B21 B22 B17 . . . . -95.6(4) ?
    B16 B21 B22 B17 . . . . 37.1(3) ?
    B20 B21 B22 B17 . . . . -63.2(4) ?
    B15 B21 B22 B17 . . . . -0.3(5) ?
    C1AA B21 B22 B16 . . . . -132.7(4) ?
    B20 B21 B22 B16 . . . . -100.4(4) ?
    B15 B21 B22 B16 . . . . -37.4(3) ?
    C1AA B21 B22 B23 . . . . -32.0(3) ?
    B16 B21 B22 B23 . . . . 100.7(4) ?
    B20 B21 B22 B23 . . . . 0.3(5) ?
    B15 B21 B22 B23 . . . . 63.3(4) ?
    B20 C1AA B23 B19 . . . . 36.5(4) ?
    B22 C1AA B23 B19 . . . . 142.8(4) ?
    B21 C1AA B23 B19 . . . . 107.1(4) ?
    B20 C1AA B23 B17 . . . . -65.9(5) ?
    B19 C1AA B23 B17 . . . . -102.3(4) ?
    B22 C1AA B23 B17 . . . . 40.4(3) ?
    B21 C1AA B23 B17 . . . . 4.7(5) ?
    B20 C1AA B23 B22 . . . . -106.3(4) ?
    B19 C1AA B23 B22 . . . . -142.8(4) ?
    B21 C1AA B23 B22 . . . . -35.7(4) ?
    B20 C1AA B23 B13 . . . . -3.4(5) ?
    B19 C1AA B23 B13 . . . . -39.9(3) ?
    B22 C1AA B23 B13 . . . . 102.9(4) ?
    B21 C1AA B23 B13 . . . . 67.2(5) ?
    B14 B19 B23 C1AA . . . . -95.9(4) ?
    B13 B19 B23 C1AA . . . . -134.1(4) ?
    B20 B19 B23 C1AA . . . . -32.3(3) ?
    C1AA B19 B23 B17 . . . . 96.3(4) ?
    B14 B19 B23 B17 . . . . 0.4(5) ?
    B13 B19 B23 B17 . . . . -37.8(4) ?
    B20 B19 B23 B17 . . . . 64.0(5) ?
    C1AA B19 B23 B22 . . . . 33.1(3) ?
    B14 B19 B23 B22 . . . . -62.8(5) ?
    B13 B19 B23 B22 . . . . -101.0(4) ?
    B20 B19 B23 B22 . . . . 0.8(5) ?
    C1AA B19 B23 B13 . . . . 134.1(4) ?
    B14 B19 B23 B13 . . . . 38.2(4) ?
    B20 B19 B23 B13 . . . . 101.8(4) ?
    B22 B17 B23 C1AA . . . . -40.1(3) ?
    B16 B17 B23 C1AA . . . . -2.4(5) ?
    B18 B17 B23 C1AA . . . . 61.0(5) ?
    B13 B17 B23 C1AA . . . . 98.7(4) ?
    Br11 B17 B23 C1AA . . . . -150.1(3) ?
    B22 B17 B23 B19 . . . . -101.2(4) ?
    B16 B17 B23 B19 . . . . -63.5(5) ?
    B18 B17 B23 B19 . . . . 0.0(5) ?
    B13 B17 B23 B19 . . . . 37.6(4) ?
    Br11 B17 B23 B19 . . . . 148.8(4) ?
    B16 B17 B23 B22 . . . . 37.7(4) ?
    B18 B17 B23 B22 . . . . 101.1(4) ?
    B13 B17 B23 B22 . . . . 138.8(4) ?
    Br11 B17 B23 B22 . . . . -110.0(4) ?
    B22 B17 B23 B13 . . . . -138.8(4) ?
    B16 B17 B23 B13 . . . . -101.1(4) ?
    B18 B17 B23 B13 . . . . -37.7(4) ?
    Br11 B17 B23 B13 . . . . 111.2(4) ?
    B17 B22 B23 C1AA . . . . 133.3(4) ?
    B16 B22 B23 C1AA . . . . 95.5(4) ?
    B21 B22 B23 C1AA . . . . 32.2(3) ?
    C1AA B22 B23 B19 . . . . -32.9(3) ?
    B17 B22 B23 B19 . . . . 100.4(4) ?
    B16 B22 B23 B19 . . . . 62.5(5) ?
    B21 B22 B23 B19 . . . . -0.7(5) ?
    C1AA B22 B23 B17 . . . . -133.3(4) ?
    B16 B22 B23 B17 . . . . -37.9(4) ?
    B21 B22 B23 B17 . . . . -101.1(4) ?
    C1AA B22 B23 B13 . . . . -96.3(4) ?
    B17 B22 B23 B13 . . . . 37.0(4) ?
    B16 B22 B23 B13 . . . . -0.8(5) ?
    B21 B22 B23 B13 . . . . -64.1(5) ?
    B19 B13 B23 C1AA . . . . 39.3(3) ?
    B14 B13 B23 C1AA . . . . 2.0(5) ?
    B17 B13 B23 C1AA . . . . -98.5(4) ?
    B18 B13 B23 C1AA . . . . -61.4(4) ?
    Br7 B13 B23 C1AA . . . . 149.4(3) ?
    B14 B13 B23 B19 . . . . -37.3(4) ?
    B17 B13 B23 B19 . . . . -137.8(4) ?
    B18 B13 B23 B19 . . . . -100.6(4) ?
    Br7 B13 B23 B19 . . . . 110.1(4) ?
    B19 B13 B23 B17 . . . . 137.8(4) ?
    B14 B13 B23 B17 . . . . 100.5(4) ?
    B18 B13 B23 B17 . . . . 37.2(4) ?
    Br7 B13 B23 B17 . . . . -112.1(4) ?
    B19 B13 B23 B22 . . . . 101.0(4) ?
    B14 B13 B23 B22 . . . . 63.7(5) ?
    B17 B13 B23 B22 . . . . -36.8(4) ?
    B18 B13 B23 B22 . . . . 0.4(5) ?
    Br7 B13 B23 B22 . . . . -148.9(4) ?
loop_
    _geom_hbond_atom_site_label_D
    _geom_hbond_atom_site_label_H
    _geom_hbond_atom_site_label_A
    _geom_hbond_site_symmetry_A
    _geom_hbond_distance_DH
    _geom_hbond_distance_HA
    _geom_hbond_distance_DA
    _geom_hbond_angle_DHA
    B10 H10 Br8 1_545 1.12 2.85 3.612(5) 125.3
    C1AA H1A Br4 2_664 1.12 2.77 3.547(5) 125.9
