# Supplementary material for: Hexakis(acetonitrile-κN)ruthenium(II) bis­(hexa­bromo­carbadodeca­borate) aceto­nitrile solvate
Source: Acta Crystallogr Sect E Struct Rep Online. 2010 Feb 24;66(Pt 3):m325–6. doi: 10.1107/S1600536810006252 (PMC2983605; doi:10.1107/S1600536810006252)
Supplement: Supplementary file 2 [file e-66-0m325-Isup2.hkl]

# 
# h,k,l, Fc-squared, Fo-squared, sigma(Fo-squared) and status flag 
# 
data_I
_shelx_title ' LARSEN1 IN PNA2(1)' 
_shelx_refln_list_code          4 
_shelx_F_calc_maximum      930.05 
_exptl_crystal_F_000      3008.00 
_reflns_d_resolution_high  0.7252 
 
loop_ 
 _symmetry_equiv_pos_as_xyz 
 'x, y, z' 
 '-x, -y, z+1/2' 
 'x+1/2, -y+1/2, z' 
 '-x+1/2, y+1/2, z+1/2' 
 
_cell_length_a    21.3322 
_cell_length_b    11.7577 
_cell_length_c    20.2620 
_cell_angle_alpha  90.000 
_cell_angle_beta   90.000 
_cell_angle_gamma  90.000 
 
_shelx_F_squared_multiplier     1.000 
 
loop_ 
 _refln_index_h 
 _refln_index_k 
 _refln_index_l 
 _refln_F_squared_calc 
 _refln_F_squared_meas 
 _refln_F_squared_sigma 
 _refln_observed_status 
   0   1 -27      821.57     1809.78    697.96 o 
   1   1 -27      314.44     -304.83    593.53 o 
   1   2 -27     1803.12     1461.95    664.18 o 
   2   2 -27     5108.06     4166.26    773.21 o 
   3   2 -27     2215.92     2456.30    666.48 o 
   4   2 -27      886.23     1057.31    671.85 o 
   1   3 -27     6485.71     6051.29    816.97 o 
   2   3 -27      349.57      193.49    633.46 o 
   3   3 -27     2921.75     2656.70    717.16 o 
   4   3 -27     2185.94     1799.80    631.16 o 
   0   0 -26     9663.06     8173.58    920.63 o 
   2   0 -26     3548.91     4550.18    763.99 o 
   4   0 -26      695.56      597.37    648.82 o 
   1   1 -26     4217.95     4524.21    424.21 o 
   2   1 -26     5163.70     4737.84    555.62 o 
   3   1 -26     2011.89     1727.78    459.65 o 
   4   1 -26     1155.80     1906.53    666.48 o 
   5   1 -26      322.23      -16.12    638.84 o 
   6   1 -26      237.28     -571.27    635.00 o 
   0   2 -26     2625.81     2927.75    677.23 o 
   1   2 -26      650.07      695.66    618.11 o 
   2   2 -26      600.88      109.03    617.34 o 
   3   2 -26     2141.95     1428.17    639.60 o 
   4   2 -26      566.93      949.81    624.25 o 
   5   2 -26     1278.50     1265.39    605.05 o 
   6   2 -26     2676.93     2480.10    697.19 o 
   7   2 -26     2095.37     2608.33    694.89 o 
   1   3 -26     1978.10     2666.68    644.98 o 
   2   3 -26     6683.44     5225.10    747.87 o 
   3   3 -26      566.29      469.91    618.11 o 
   4   3 -26     2250.52     2131.50    661.87 o 
   5   3 -26     1799.12     1385.17    588.16 o 
   6   3 -26     1794.38     1432.78    660.34 o 
   7   3 -26      869.14     1441.99    677.23 o 
   8   3 -26     1913.20     1709.96    689.51 o 
   2   0 -25      773.11      820.05    621.94 o 
   4   0 -25    11149.69    11484.48   1068.82 o 
   6   0 -25      425.42      -86.00    614.27 o 
   8   0 -25     8557.58     8451.54    894.53 o 
   0   1 -25     8530.83     9841.35    674.87 o 
   1   1 -25      748.91      638.37    291.73 o 
   2   1 -25     1380.75      837.00    417.28 o 
   3   1 -25      420.34      725.95    441.50 o 
   4   1 -25     3881.44     3556.46    485.02 o 
   5   1 -25      298.55      605.21    403.81 o 
   6   1 -25     2739.54     3246.62    467.31 o 
   7   1 -25     1511.17     1257.02    646.90 o 
   8   1 -25      751.45      594.30    573.57 o 
   9   1 -25     1064.75      380.08    642.68 o 
   1   2 -25      145.33      431.21    313.86 o 
   2   2 -25      615.07      680.37    412.07 o 
   3   2 -25     1185.48      878.48    501.40 o 
   4   2 -25     3864.75     3834.11    477.64 o 
   5   2 -25     1434.04     1225.15    458.07 o 
   6   2 -25     1073.97     2000.21    584.32 o 
   7   2 -25      183.31     -426.92    533.64 o 
   8   2 -25     2315.25     2260.50    611.20 o 
   9   2 -25      572.52       78.32    615.03 o 
  10   2 -25     3982.55     3981.98    714.85 o 
   0   3 -25     3579.56     4109.23    504.79 o 
   1   3 -25     5521.22     5008.23    426.19 o 
   2   3 -25        9.35     -279.82    676.08 o 
   3   3 -25      557.14      441.32    390.74 o 
   4   3 -25      429.77      439.97    552.07 o 
   5   3 -25     3009.81     2027.85    629.62 o 
   6   3 -25      596.02      925.24    542.09 o 
   7   3 -25     4458.23     4362.83    721.76 o 
   8   3 -25      503.28      353.97    604.28 o 
   9   3 -25     2979.57     3310.90    698.73 o 
  10   3 -25      139.81     -292.54    626.55 o 
   1   4 -25      864.90     1362.14    580.48 o 
   2   4 -25     5139.09     5814.80    736.35 o 
   3   4 -25     1299.98     1066.52    575.87 o 
   4   4 -25     2696.44     1590.95    572.80 o 
   5   4 -25     2506.79     2187.56    612.73 o 
   6   4 -25      732.16     1069.59    597.37 o 
   7   4 -25      972.94      294.85    576.64 o 
   8   4 -25      824.56      284.87    595.84 o 
   9   4 -25     1570.77     1069.59    620.41 o 
  10   4 -25     4810.72     4846.56    768.60 o 
   0   0 -24    18351.46    17781.48   1413.58 o 
   2   0 -24     1098.46     1289.19    568.20 o 
   4   0 -24     5988.65     5204.37    734.82 o 
   6   0 -24     5709.47     6348.44    728.67 o 
   8   0 -24     2144.53     1834.35    601.98 o 
  10   0 -24     2743.38     2134.58    633.46 o 
   1   1 -24     1915.27     1870.26    286.29 o 
   2   1 -24     6351.67     5290.71    497.79 o 
   3   1 -24    11030.11    10418.73    677.25 o 
   4   1 -24     7672.28     7200.82    645.36 o 
   5   1 -24     3103.28     2373.04    440.86 o 
   6   1 -24     1949.04     1439.13    424.85 o 
   7   1 -24       24.25     -314.65    388.72 o 
   8   1 -24     2579.71     2741.99    466.02 o 
   9   1 -24     1605.69     1733.51    447.55 o 
  10   1 -24     1963.58     1692.99    452.16 o 
  11   1 -24    10445.06     8356.33    943.67 o 
   0   2 -24     4791.07     4825.79    469.54 o 
   1   2 -24     4532.69     4786.21    349.51 o 
   2   2 -24      370.96     -127.30    425.38 o 
   3   2 -24     2081.06     2163.03    418.88 o 
   4   2 -24      647.87     1032.82    416.37 o 
   5   2 -24      660.73      284.71    384.32 o 
   6   2 -24     1458.58     1107.31    428.48 o 
   7   2 -24      652.77      595.86    381.28 o 
   8   2 -24      978.38      612.48    396.95 o 
   9   2 -24     3647.88     3996.10    655.73 o 
  10   2 -24       49.70      -82.93    539.02 o 
  11   2 -24      595.64      365.49    628.86 o 
  12   2 -24      327.41     -366.26    614.27 o 
   1   3 -24     1057.75     1178.14    280.84 o 
   2   3 -24     1706.80     1722.39    401.96 o 
   3   3 -24     3678.68     3837.01    450.42 o 
   4   3 -24     4700.13     4873.75    551.30 o 
   5   3 -24     6047.45     5682.83    534.44 o 
   6   3 -24      919.56     1162.55    423.35 o 
   7   3 -24     2564.20     2372.51    447.57 o 
   8   3 -24      844.62      349.36    565.13 o 
   9   3 -24     2411.49     1633.18    628.86 o 
  10   3 -24      272.46      923.70    562.05 o 
  11   3 -24      834.00      215.76    620.41 o 
  12   3 -24     2312.26     2447.85    664.94 o 
   0   4 -24     3420.66     3497.84    449.98 o 
   1   4 -24     3177.58     3215.82    372.88 o 
   2   4 -24     1350.73     1556.63    423.92 o 
   3   4 -24      620.03      254.15    390.32 o 
   4   4 -24      724.85      687.79    412.99 o 
   5   4 -24     2392.26     2142.56    448.31 o 
   6   4 -24     5284.42     5046.20    711.01 o 
   7   4 -24      451.49      221.14    522.89 o 
   8   4 -24      725.75      403.88    555.14 o 
   9   4 -24      472.65      294.08    584.32 o 
  10   4 -24     1160.34     1230.84    619.64 o 
  11   4 -24      862.11      914.49    570.50 o 
  12   4 -24      256.14      265.67    628.09 o 
   2   0 -23    18392.91    17944.15   1240.43 o 
   4   0 -23    16443.86    14916.69   1199.36 o 
   6   0 -23     7037.65     6576.49    782.42 o 
   8   0 -23     2082.98     2155.31    625.02 o 
  10   0 -23    39947.93    41274.86   2547.67 o 
  12   0 -23        5.97      -21.50    574.34 o 
   0   1 -23     4056.10     4545.67    453.62 o 
   1   1 -23     1404.17     1371.87    249.84 o 
   2   1 -23      597.36      295.70    249.40 o 
   3   1 -23     7079.01     6332.48    556.68 o 
   4   1 -23      970.69     1397.08    870.34 o 
   5   1 -23     4926.04     5120.42    460.75 o 
   6   1 -23      175.91      332.77    376.79 o 
   7   1 -23     3591.42     3665.30    459.81 o 
   8   1 -23     4478.60     4463.91    482.92 o 
   9   1 -23     1656.45     1043.67    403.92 o 
  10   1 -23     2052.43     2424.15    454.56 o 
  11   1 -23     1145.60     1086.21    403.45 o 
  12   1 -23     2137.49     1832.41    446.80 o 
  13   1 -23     1217.55     1415.88    600.45 o 
   1   2 -23      459.84      305.69    242.33 o 
   2   2 -23    17791.54    17627.64    791.77 o 
   3   2 -23     1223.82     1108.30    356.06 o 
   4   2 -23    29316.37    29666.66   1435.56 o 
   5   2 -23     2335.03     2441.96    427.68 o 
   6   2 -23      626.32      409.50    410.02 o 
   7   2 -23      169.35       68.63    378.92 o 
   8   2 -23     7152.12     7605.78    567.26 o 
   9   2 -23     3467.58     3153.27    440.73 o 
  10   2 -23     6151.02     6014.96    568.46 o 
  11   2 -23     1662.31      870.22    409.73 o 
  12   2 -23     1944.90     1595.56    581.25 o 
  13   2 -23      634.38      899.13    585.86 o 
   0   3 -23     5967.81     5943.32    919.86 o 
   1   3 -23     2491.68     2246.36    284.62 o 
   2   3 -23      725.51      650.64    395.55 o 
   3   3 -23      700.57      500.61    465.31 o 
   4   3 -23     3180.58     3055.71    418.18 o 
   5   3 -23     2350.43     2998.17    397.20 o 
   6   3 -23     5754.87     5502.47    506.98 o 
   7   3 -23     7039.91     7305.84    572.80 o 
   8   3 -23      747.40      604.86    398.67 o 
   9   3 -23      581.35      282.42    411.53 o 
  10   3 -23     8130.95     8277.19    886.85 o 
  11   3 -23     8184.38     8737.17    837.71 o 
  12   3 -23     1707.77     2374.14    645.75 o 
  13   3 -23     1121.03     1459.65    641.14 o 
  14   3 -23      502.20     1117.20    649.59 o 
   1   4 -23      423.10      657.73    313.20 o 
   2   4 -23      137.24       43.32    353.31 o 
   3   4 -23     1045.25     1182.51    542.09 o 
   4   4 -23     7141.18     7262.30    551.75 o 
   5   4 -23      189.63      254.89    373.55 o 
   6   4 -23     2371.38     2753.76    677.23 o 
   7   4 -23      104.94       88.89    367.83 o 
   8   4 -23     9450.19     9639.51    660.55 o 
   9   4 -23      144.04      340.92    490.65 o 
  10   4 -23     2448.26     1395.15    539.79 o 
  11   4 -23      493.76      587.39    573.57 o 
  12   4 -23     2168.51     1474.24    565.13 o 
  13   4 -23       26.49     -271.81    598.91 o 
  14   4 -23      343.47      509.07    572.80 o 
   0   5 -23     2219.99     3405.34    651.12 o 
   1   5 -23      853.71      675.42    408.30 o 
   2   5 -23     1801.05     1845.10    605.05 o 
   3   5 -23     4255.92     3774.03    505.62 o 
   4   5 -23     2301.95     2311.71    657.27 o 
   5   5 -23     3662.74     3810.03    455.40 o 
   6   5 -23     3039.21     2421.96    427.96 o 
   7   5 -23     2330.92     2010.09    415.45 o 
   8   5 -23       96.39     -132.84    496.79 o 
   9   5 -23      684.10      310.20    541.32 o 
  10   5 -23     3775.96     3000.69    643.44 o 
  11   5 -23      511.28     1071.90    581.25 o 
  12   5 -23     2764.94     2941.57    606.59 o 
  13   5 -23     1817.34     1605.54    648.05 o 
   1   6 -23     1059.10     1074.97    614.27 o 
   2   6 -23    10202.33    10528.53   1076.50 o 
   3   6 -23      464.37      338.61    683.37 o 
   0   0 -22    12825.08    11908.32   1000.49 o 
   2   0 -22     3836.11     4354.85    427.88 o 
   4   0 -22     5275.44     5261.96    678.76 o 
   6   0 -22     6001.35     4771.31    668.01 o 
   8   0 -22     3433.13     3882.16    658.03 o 
  10   0 -22     2686.02     2711.22    581.25 o 
  12   0 -22     8477.02     8011.57    877.63 o 
  14   0 -22     1038.27     1895.01    607.36 o 
   1   1 -22      868.80      836.30    233.80 o 
   2   1 -22    22409.05    22477.47    806.53 o 
   3   1 -22     5963.88     5906.99    480.09 o 
   4   1 -22      391.43       69.53    335.54 o 
   5   1 -22     5421.51     5274.70    479.34 o 
   6   1 -22     2727.38     2641.03    386.64 o 
   7   1 -22     1920.20     1975.65    467.23 o 
   8   1 -22      579.63      388.16    366.28 o 
   9   1 -22     2179.24     2172.10    422.75 o 
  10   1 -22    14908.34    15337.93    829.85 o 
  11   1 -22     3045.17     3231.14    447.28 o 
  12   1 -22     1196.30     1954.90    423.50 o 
  13   1 -22     4205.63     4219.76    501.08 o 
  14   1 -22     7815.23     7659.78    639.28 o 
   0   2 -22    11211.90    10560.71    650.44 o 
   1   2 -22     4400.74     4231.13    289.72 o 
   2   2 -22     1157.60      941.30    262.01 o 
   3   2 -22     3137.46     2870.18    376.69 o 
   4   2 -22     1678.71     1540.17    374.73 o 
   5   2 -22     4298.15     4027.14    428.12 o 
   6   2 -22     1801.11     1811.03    369.56 o 
   7   2 -22     7275.03     6626.89    529.46 o 
   8   2 -22     4371.94     3622.91    432.32 o 
   9   2 -22     1383.68     1541.51    679.53 o 
  10   2 -22     2411.59     2326.06    409.14 o 
  11   2 -22       77.28      -45.19    393.07 o 
  12   2 -22     1079.48     1161.08    421.19 o 
  13   2 -22     3039.92     3131.60    471.52 o 
  14   2 -22     8376.74     8185.10    932.15 o 
  15   2 -22     4063.88     4325.20    738.66 o 
   1   3 -22      725.83      955.65    242.91 o 
   2   3 -22     7197.83     7581.82    434.91 o 
   3   3 -22     2210.92     2010.68    354.65 o 
   4   3 -22     5606.12     5068.98    454.82 o 
   5   3 -22     6975.87     7365.14    643.83 o 
   6   3 -22      464.52      547.44    337.56 o 
   7   3 -22     1821.61     1704.37    399.26 o 
   8   3 -22     4858.55     4373.27    439.93 o 
   9   3 -22     3235.13     3121.96    418.54 o 
  10   3 -22     1864.50     2322.62    477.21 o 
  11   3 -22      531.57      368.67    394.27 o 
  12   3 -22     1675.12     1878.92    424.23 o 
  13   3 -22      234.25      236.49    515.22 o 
  14   3 -22      769.60      772.44    578.18 o 
  15   3 -22     1244.77     1078.81    657.27 o 
   0   4 -22     2567.33     2788.93    387.34 o 
   1   4 -22     4844.86     5062.03    475.56 o 
   2   4 -22     3089.78     2668.07    327.60 o 
   3   4 -22     2627.75     2307.24    385.74 o 
   4   4 -22       28.29     -183.23    458.40 o 
   5   4 -22      724.58      310.12    346.86 o 
   6   4 -22     5971.40     5732.22    522.51 o 
   7   4 -22       23.06      236.25    849.99 o 
   8   4 -22     5208.96     4991.52    491.32 o 
   9   4 -22     3272.04     2800.69    436.38 o 
  10   4 -22     2132.70     1765.54    493.33 o 
  11   4 -22     1009.96      810.61    416.70 o 
  12   4 -22     1166.86     1029.66    529.04 o 
  13   4 -22     2963.47     2682.04    592.00 o 
  14   4 -22       78.47      506.77    561.29 o 
  15   4 -22       73.07       88.30    625.78 o 
   1   5 -22       48.94      156.98    294.16 o 
   2   5 -22      264.70     -100.34    337.96 o 
   3   5 -22     3050.85     3071.48    405.21 o 
   4   5 -22     3488.54     2965.44    405.50 o 
   5   5 -22     1251.70     1685.95    392.51 o 
   6   5 -22     1025.29      963.30    823.12 o 
   7   5 -22      844.96      678.76    376.36 o 
   8   5 -22      765.17     1129.29    394.29 o 
   9   5 -22     1567.16     1560.83    413.42 o 
  10   5 -22      415.80      240.61    383.92 o 
  11   5 -22     1274.33     1936.47    574.34 o 
  12   5 -22      799.85      453.79    499.86 o 
  13   5 -22     1235.00     1160.20    599.68 o 
  14   5 -22       91.07      305.60    605.05 o 
  15   5 -22     2390.14     2255.13    681.84 o 
   0   6 -22     7136.89     7502.50    850.76 o 
   1   6 -22     2545.16     2097.90    455.31 o 
   2   6 -22      943.72     1072.66    656.50 o 
   3   6 -22      930.06     -102.12    618.11 o 
   4   6 -22      985.05     1477.31    651.12 o 
   5   6 -22      220.16        1.54    633.46 o 
   6   6 -22     1688.67      944.43    607.36 o 
   7   6 -22     1280.90      611.20    641.91 o 
   8   6 -22     4144.76     2883.98    752.48 o 
   1   7 -22     1288.13     2364.93    658.80 o 
   2   7 -22     3976.61     4267.62    747.87 o 
   3   7 -22     1988.91     1901.92    672.62 o 
   4   7 -22     1255.45      706.41    634.23 o 
   5   7 -22     7671.12     8790.15    887.62 o 
   2   0 -21     8665.35     8573.22    771.29 o 
   4   0 -21    14929.06    15114.03   1182.46 o 
   6   0 -21      305.84      589.70    445.34 o 
   8   0 -21    18458.18    19997.44   1405.13 o 
  10   0 -21     4722.08     4196.98    641.91 o 
  12   0 -21     6641.38     7305.16    783.96 o 
  14   0 -21     1290.85      671.09    570.50 o 
  16   0 -21     2277.69     3131.22    666.48 o 
   0   1 -21     7298.22     8149.43    547.10 o 
   1   1 -21     2400.07     2313.82    245.02 o 
   2   1 -21     3889.91     3924.48    276.07 o 
   3   1 -21     6472.17     6930.57    567.43 o 
   4   1 -21     2452.60     2332.66    346.38 o 
   5   1 -21     5358.68     5240.62    430.21 o 
   6   1 -21     2901.57     2917.06    373.68 o 
   7   1 -21     3345.08     3015.45    405.44 o 
   8   1 -21       18.68     -333.32    333.32 o 
   9   1 -21     4695.03     4799.30    592.77 o 
  10   1 -21     1081.67      827.26    373.73 o 
  11   1 -21      447.12      648.67    370.68 o 
  12   1 -21     1225.74     1141.92    390.33 o 
  13   1 -21      777.31      884.92    376.26 o 
  14   1 -21     2209.28     2324.41    436.97 o 
  15   1 -21     1464.39      940.63    454.08 o 
  16   1 -21     2170.90     2263.57    680.30 o 
   1   2 -21      772.34      498.64    220.55 o 
   2   2 -21    15664.14    15272.37    577.67 o 
   3   2 -21      545.82      393.44    320.32 o 
   4   2 -21     6653.09     7000.03    851.53 o 
   5   2 -21     1172.92     1431.23    333.53 o 
   6   2 -21     5855.43     5750.47    592.77 o 
   7   2 -21      510.43       91.71    323.66 o 
   8   2 -21     3283.02     2932.31    414.74 o 
   9   2 -21     1168.33     1017.77    367.43 o 
  10   2 -21    20998.04    21742.10   1094.09 o 
  11   2 -21     1636.88     1815.39    815.44 o 
  12   2 -21     1060.30      805.08    393.89 o 
  13   2 -21      131.02     -316.34    383.31 o 
  14   2 -21     2379.54     1524.74    406.66 o 
  15   2 -21      184.94      220.36    412.09 o 
  16   2 -21     2942.27     4315.22    690.28 o 
   0   3 -21     1182.95     1513.24    332.78 o 
   1   3 -21     4829.90     4729.65    355.09 o 
   2   3 -21     3243.06     2900.01    266.72 o 
   3   3 -21     6729.40     6703.43    496.70 o 
   4   3 -21      761.44      452.17    316.33 o 
   5   3 -21     7882.76     7464.20    535.45 o 
   6   3 -21     5421.95     5117.98    489.88 o 
   7   3 -21    10487.97     9678.21    773.21 o 
   8   3 -21     1185.31     1238.38    353.09 o 
   9   3 -21     1023.73      874.08    354.33 o 
  10   3 -21     1931.03     2246.38    494.48 o 
  11   3 -21     5838.98     6112.40    534.53 o 
  12   3 -21     1779.77     2027.52    406.96 o 
  13   3 -21     4229.81     4620.20    488.08 o 
  14   3 -21     5392.78     5277.12    514.86 o 
  15   3 -21     3358.28     3827.65    699.50 o 
  16   3 -21     1031.00     1998.67    609.66 o 
   1   4 -21     2778.07     2774.75    256.19 o 
   2   4 -21     4907.02     5054.93    351.03 o 
   3   4 -21     6054.05     6864.64    487.14 o 
   4   4 -21    20078.55    19691.39   1002.77 o 
   5   4 -21      556.88      577.46    326.36 o 
   6   4 -21      951.26      841.52    336.04 o 
   7   4 -21      404.17      443.33    343.99 o 
   8   4 -21     3501.32     3382.15    440.74 o 
   9   4 -21      230.91      131.85    356.61 o 
  10   4 -21     2321.38     2797.51    434.80 o 
  11   4 -21     4659.43     4830.32    483.72 o 
  12   4 -21     5113.78     5439.21    701.42 o 
  13   4 -21       93.95       37.09    375.30 o 
  14   4 -21     2335.92     1645.47    565.89 o 
  15   4 -21     3472.46     2596.81    657.27 o 
  16   4 -21     6474.97     7306.70    834.63 o 
   0   5 -21     6760.80     6630.88    489.06 o 
   1   5 -21     3920.40     4067.53    350.47 o 
   2   5 -21     5509.05     5763.36    387.52 o 
   3   5 -21     2887.45     2651.43    371.37 o 
   4   5 -21      574.24      485.21    326.55 o 
   5   5 -21     3907.02     4118.65    552.46 o 
   6   5 -21     6495.08     6761.21    519.43 o 
   7   5 -21     7670.26     7784.78    559.15 o 
   8   5 -21     3593.97     3857.20    428.00 o 
   9   5 -21     4970.90     5634.70    498.04 o 
  10   5 -21      159.22      355.17    376.40 o 
  11   5 -21     2255.14     2724.42    436.90 o 
  12   5 -21      561.71      331.23    399.31 o 
  13   5 -21     7822.69     7778.15    835.40 o 
  14   5 -21     4353.30     4696.07    704.10 o 
  15   5 -21      689.13      563.59    598.91 o 
  16   5 -21     1603.33     2016.33    661.10 o 
   1   6 -21    11857.41    12726.74    774.49 o 
   2   6 -21     2302.84     1993.29    562.82 o 
   3   6 -21     2156.60     1690.77    562.05 o 
   4   6 -21     7391.32     7037.19    822.35 o 
   5   6 -21     6036.19     6649.43    815.44 o 
   6   6 -21     1590.70     2118.45    613.50 o 
   7   6 -21     1674.35     1664.20    387.81 o 
   8   6 -21     1982.51     1785.96    395.31 o 
   9   6 -21       27.67      -91.24    381.69 o 
  10   6 -21      738.61      267.65    436.90 o 
  11   6 -21     5554.09     5795.60    691.05 o 
  12   6 -21     2156.32     2182.95    556.68 o 
  13   6 -21     2102.48     1925.73    597.37 o 
  14   6 -21     2998.88     2856.34    668.78 o 
   0   7 -21      160.83      546.70    578.18 o 
   1   7 -21     2466.36     2134.58    661.87 o 
   2   7 -21      874.29      640.37    575.87 o 
   3   7 -21    13349.57    11313.25   1088.02 o 
   4   7 -21      647.35      251.08    588.16 o 
   5   7 -21     3915.21     3593.46    721.00 o 
   6   7 -21     2775.87     3862.20    706.41 o 
   7   7 -21     4980.56     6710.09    866.12 o 
   8   7 -21      479.01      245.71    627.32 o 
   1   8 -21     9040.42     8423.90    906.04 o 
   2   8 -21     4316.05     3927.47    727.91 o 
   3   8 -21     8508.16     9419.01    956.72 o 
   4   8 -21    10372.64     9122.62    975.92 o 
   5   8 -21     1135.42     1145.61    615.03 o 
   0   0 -20     9841.92     9289.25    819.28 o 
   2   0 -20    17995.93    17343.83    892.59 o 
   4   0 -20     4042.47     3925.16    506.00 o 
   6   0 -20    50046.80    51171.46   3099.74 o 
   8   0 -20     4371.12     3892.15    580.48 o 
  10   0 -20     5015.23     4772.85    598.91 o 
  12   0 -20     1856.65     2137.65    544.39 o 
  14   0 -20     1007.40     1160.96    521.36 o 
  16   0 -20     4557.54     4894.17    754.78 o 
   1   1 -20     2070.09     2310.98    221.29 o 
   2   1 -20    11610.03    11260.10    451.01 o 
   3   1 -20       41.46      -85.25    189.52 o 
   4   1 -20     3727.72     4156.17    368.60 o 
   5   1 -20      510.72      789.10    281.88 o 
   6   1 -20     3531.17     2967.83    355.51 o 
   7   1 -20     2420.89     2695.98    411.56 o 
   8   1 -20     5445.45     5593.37    820.81 o 
   9   1 -20     2300.80     2526.61    376.53 o 
  10   1 -20     4335.10     3924.37    421.14 o 
  11   1 -20      625.24      779.90    368.48 o 
  12   1 -20     9939.75    10700.53    659.13 o 
  13   1 -20     2221.89     2293.16    453.41 o 
  14   1 -20     5240.92     5030.40    501.68 o 
  15   1 -20     1083.80      548.44    388.58 o 
  16   1 -20     4712.71     3924.97    518.21 o 
  17   1 -20      524.29      -63.73    598.91 o 
   0   2 -20    17789.16    17089.06    884.88 o 
   1   2 -20     8401.29     8021.81    371.41 o 
   2   2 -20     1135.74     1142.06    201.10 o 
   3   2 -20     1961.29     1710.24    263.33 o 
   4   2 -20     2219.67     2422.87    324.64 o 
   5   2 -20     2371.67     2192.43    324.16 o 
   6   2 -20    10898.51    11519.13    737.12 o 
   7   2 -20     3427.17     3736.45    854.60 o 
   8   2 -20     5192.67     4894.79    449.18 o 
   9   2 -20     2873.09     2591.63    368.25 o 
  10   2 -20    10698.29    11570.52    682.85 o 
  11   2 -20      640.29     1032.34    346.81 o 
  12   2 -20     6992.46     6279.11    527.67 o 
  13   2 -20     5260.51     5489.95    494.36 o 
  14   2 -20      816.08     1372.80    408.32 o 
  15   2 -20     1760.57     1597.59    441.68 o 
  16   2 -20      516.76      729.96    403.97 o 
  17   2 -20      478.68      219.60    558.98 o 
   1   3 -20    11076.42    10960.85    459.38 o 
   2   3 -20     1333.65     1306.56    220.06 o 
   3   3 -20       49.56      -82.72    471.07 o 
   4   3 -20      116.57      309.49    276.18 o 
   5   3 -20     5476.60     4772.99    430.40 o 
   6   3 -20     2374.92     1549.88    312.30 o 
   7   3 -20     9890.95     9421.35    595.59 o 
   8   3 -20     1147.23     1046.78    322.12 o 
   9   3 -20      765.48      656.70    339.48 o 
  10   3 -20     4100.34     4238.47    444.71 o 
  11   3 -20     2288.26     1971.86    389.26 o 
  12   3 -20     5733.23     6453.02    514.01 o 
  13   3 -20     5911.49     5593.41    786.64 o 
  14   3 -20      244.82       96.23    368.59 o 
  15   3 -20       77.03      115.52    386.28 o 
  16   3 -20      867.79      751.71    544.39 o 
  17   3 -20     1876.29     1642.39    600.45 o 
   0   4 -20    38896.24    38364.64   1764.36 o 
   1   4 -20      103.56     -199.12    199.12 o 
   2   4 -20    12356.90    12234.88    574.73 o 
   3   4 -20     1070.12      871.30    309.51 o 
   4   4 -20     2224.80     2191.66    339.95 o 
   5   4 -20     3588.57     2949.17    371.01 o 
   6   4 -20    33583.01    32627.47   1521.20 o 
   7   4 -20      661.42      434.96    330.94 o 
   8   4 -20    22507.55    22688.85   1094.14 o 
   9   4 -20      714.34      524.64    347.26 o 
  10   4 -20     1065.33     1312.87    406.95 o 
  11   4 -20      669.84      527.33    363.55 o 
  12   4 -20    10021.19    10855.68    668.40 o 
  13   4 -20     1497.03     1329.75    403.63 o 
  14   4 -20     4445.67     4794.32    490.76 o 
  15   4 -20      438.39      625.65    397.84 o 
  16   4 -20     1092.74      782.42    584.32 o 
  17   4 -20     2314.03     2027.85    660.34 o 
   1   5 -20     4332.81     4082.74    348.16 o 
   2   5 -20     3481.66     3363.83    307.47 o 
   3   5 -20     5323.61     4785.89    404.51 o 
   4   5 -20    12318.01    11857.62    697.84 o 
   5   5 -20    12898.58    11740.87    680.95 o 
   6   5 -20     7006.86     6422.95    393.53 o 
   7   5 -20     4314.64     4771.90    362.38 o 
   8   5 -20    10868.12    10060.32    526.47 o 
   9   5 -20    10122.53     9822.89    522.91 o 
  10   5 -20     7318.54     7616.60    460.69 o 
  11   5 -20      873.80      796.26    314.15 o 
  12   5 -20       49.49      -83.73    315.75 o 
  13   5 -20     5825.65     5754.14    440.07 o 
  14   5 -20      980.00     1097.89    397.88 o 
  15   5 -20     3391.27     3803.08    654.19 o 
  16   5 -20     2181.48     2248.98    589.70 o 
  17   5 -20     2237.12     2334.21    660.34 o 
   0   6 -20    17337.42    17472.04   1342.94 o 
   1   6 -20       76.30     -244.19    244.19 o 
   2   6 -20     3823.77     3268.58    361.08 o 
   3   6 -20     2964.23     2925.13    305.83 o 
   4   6 -20     4177.51     4344.07    339.16 o 
   5   6 -20     1990.89     1793.45    293.26 o 
   6   6 -20     8975.36     8687.86    468.30 o 
   7   6 -20     3086.94     3603.41    335.43 o 
   8   6 -20     7272.07     7060.89    448.91 o 
   9   6 -20     1847.10     1683.60    326.49 o 
  10   6 -20     1960.08     1855.00    398.18 o 
  11   6 -20      296.80      515.67    315.47 o 
  12   6 -20     6567.19     6980.88    475.06 o 
  13   6 -20     1872.23     1661.69    432.37 o 
  14   6 -20      145.37     -192.09    413.53 o 
  15   6 -20      257.03      302.95    440.16 o 
  16   6 -20      490.51      -80.62    575.11 o 
  17   6 -20      820.55      643.44    628.09 o 
   1   7 -20     2008.40     1672.13    409.08 o 
   2   7 -20     1020.66      863.99    411.59 o 
   3   7 -20     5400.76     4921.01    507.77 o 
   4   7 -20     3896.21     3956.32    478.72 o 
   5   7 -20     9437.38    10685.98    697.95 o 
   6   7 -20       52.16     -189.06    400.50 o 
   7   7 -20     3827.47     3402.66    487.90 o 
   8   7 -20     3892.82     3977.79    567.43 o 
   9   7 -20     3567.26     4381.22    729.83 o 
  10   7 -20      164.71     -200.83    421.35 o 
  11   7 -20     2342.12     2731.18    529.64 o 
  12   7 -20     1835.73     1551.79    754.78 o 
  13   7 -20     2261.89     1947.99    754.78 o 
  14   7 -20      359.93      -62.96    675.69 o 
  15   7 -20     2727.87     1794.43    817.74 o 
  16   7 -20     1957.45     2007.88    826.96 o 
   0   8 -20     8076.84     8710.30    886.08 o 
   1   8 -20     4563.87     4685.11    509.61 o 
   2   8 -20      410.47      288.97    711.01 o 
   3   8 -20      978.69     1033.85    455.52 o 
   4   8 -20      898.39      455.89    414.69 o 
   5   8 -20       23.65       97.87    439.66 o 
   6   8 -20      581.06      512.07    463.12 o 
   7   8 -20     5823.96     5913.74    584.86 o 
   8   8 -20     4805.75     4718.35    552.10 o 
   9   8 -20     4790.24     4948.44    570.66 o 
  10   8 -20      416.03      420.77    698.73 o 
  11   8 -20     2639.06     2957.69    734.82 o 
  12   8 -20     3069.87     1556.40    732.51 o 
  13   8 -20      242.20      230.35    769.37 o 
  14   8 -20     1149.96      842.31    807.76 o 
   1   9 -20     1061.59     1470.71    722.53 o 
   2   9 -20     3123.59     3906.60    517.76 o 
   3   9 -20     5928.75     5465.43    569.27 o 
   4   9 -20      962.26      959.30    468.98 o 
   5   9 -20     3910.40     4267.03    585.86 o 
   6   9 -20      286.36      284.50    458.86 o 
   7   9 -20      257.10      188.89    640.37 o 
   8   9 -20       75.51       43.77    655.73 o 
   9   9 -20     2980.35     3141.97    805.46 o 
  10   9 -20     2432.09     2602.19    816.97 o 
  11   9 -20     6747.78     7635.33   1008.93 o 
  12   9 -20      182.96     1325.28    796.24 o 
   1  10 -20     2339.85     1862.76    760.15 o 
   2  10 -20      649.34      626.55    740.96 o 
   3  10 -20     1661.66     1329.12    743.26 o 
   4  10 -20       70.92      426.15    669.55 o 
   5  10 -20      401.35     1242.35    757.08 o 
   6  10 -20     1339.50     1113.36    762.46 o 
   7  10 -20       41.18      241.87    751.71 o 
   8  10 -20     4431.88     4742.14    840.78 o 
   9  10 -20     1550.92     2146.86    783.19 o 
   1  11 -20     5476.83     7060.22    970.54 o 
   2  11 -20     1211.69      718.69    788.56 o 
   3  11 -20     1324.07      845.38    721.00 o 
   4  11 -20       87.94     -770.90    770.90 o 
   2   0 -19     3822.79     3996.70    358.61 o 
   4   0 -19       97.65     -208.08    346.29 o 
   6   0 -19     3217.21     3252.54    502.93 o 
   8   0 -19     2294.30     1953.37    437.66 o 
  10   0 -19     4443.80     4409.67    573.57 o 
  12   0 -19     3809.45     3921.32    622.71 o 
  14   0 -19      433.10      779.35    493.72 o 
  16   0 -19     3397.60     3085.15    637.30 o 
  18   0 -19     4253.53     4615.44    704.10 o 
   0   1 -19     8378.80     8242.77    508.69 o 
   1   1 -19    16724.96    16271.63    590.69 o 
   2   1 -19     2545.74     2750.13    225.02 o 
   3   1 -19     2529.14     2261.95    223.04 o 
   4   1 -19     8679.76     9197.01    556.46 o 
   5   1 -19     6999.72     7083.62    474.68 o 
   6   1 -19     2659.85     2772.54    329.27 o 
   7   1 -19    24223.81    22685.94   1413.96 o 
   8   1 -19     1126.19      471.84    308.48 o 
   9   1 -19     4736.89     4844.41    495.64 o 
  10   1 -19     1143.56     1419.60    334.60 o 
  11   1 -19     3796.37     4308.81    410.46 o 
  12   1 -19     3657.91     3704.70    429.68 o 
  13   1 -19     4508.29     5230.23    843.08 o 
  14   1 -19     3542.23     4518.40   1371.35 o 
  15   1 -19     4671.77     5278.19    495.35 o 
  16   1 -19     2932.57     2877.18    443.83 o 
  17   1 -19      518.57      868.77    411.84 o 
  18   1 -19     3000.22     3016.68    662.64 o 
   1   2 -19     1769.59     1603.53    204.06 o 
   2   2 -19    16907.96    17191.04    624.66 o 
   3   2 -19     2788.24     2705.31    267.87 o 
   4   2 -19     5852.47     6130.79    425.66 o 
   5   2 -19     8486.49     8365.89    644.21 o 
   6   2 -19     3581.86     3731.92    360.86 o 
   7   2 -19      797.36      826.99    303.22 o 
   8   2 -19     7449.68     7247.34    513.17 o 
   9   2 -19      855.94      810.60    299.23 o 
  10   2 -19    15865.27    15697.17    868.02 o 
  11   2 -19      669.74      510.23    334.43 o 
  12   2 -19     4859.51     4960.18    673.01 o 
  13   2 -19     2001.03     2210.68    384.27 o 
  14   2 -19     1387.44     1355.35    368.60 o 
  15   2 -19     1337.98     1479.09    403.13 o 
  16   2 -19        0.11      -98.96    379.54 o 
  17   2 -19     2872.89     2561.93    432.88 o 
  18   2 -19     3054.10     3518.21    700.26 o 
   0   3 -19    48787.29    49824.09   2263.95 o 
   1   3 -19    10279.95     9755.35    505.92 o 
   2   3 -19     1817.02     1990.86    235.62 o 
   3   3 -19     3266.99     3662.64    249.35 o 
   4   3 -19    15846.67    15744.04    669.11 o 
   5   3 -19      129.08      333.28    216.84 o 
   6   3 -19     3731.98     3588.07    305.26 o 
   7   3 -19     7788.57     7462.17    396.22 o 
   8   3 -19     6143.15     6162.02    367.66 o 
   9   3 -19     8280.81     8921.39    560.30 o 
  10   3 -19     5071.42     5190.84    379.25 o 
  11   3 -19     1889.06     1567.24    303.24 o 
  12   3 -19    23923.34    24494.03    993.78 o 
  13   3 -19     2781.72     3480.05    337.40 o 
  14   3 -19     1476.63     1351.56    316.43 o 
  15   3 -19     3100.61     2841.63    365.81 o 
  16   3 -19     3766.06     3271.59    468.38 o 
  17   3 -19      472.51      432.19    399.32 o 
  18   3 -19      926.39     1225.46    620.41 o 
   1   4 -19     2477.53     2709.16    256.48 o 
   2   4 -19    25116.32    24418.89    737.20 o 
   3   4 -19     2536.27     2598.73    446.57 o 
   4   4 -19     7474.49     7239.14    405.92 o 
   5   4 -19       43.54       21.41    228.20 o 
   6   4 -19      209.58       35.39    236.97 o 
   7   4 -19       89.74      189.50    246.92 o 
   8   4 -19     3441.06     3488.61    318.91 o 
   9   4 -19      298.73       62.31    262.51 o 
  10   4 -19    13507.10    12967.58    633.96 o 
  11   4 -19     2254.08     2147.69    311.98 o 
  12   4 -19    10477.63    10660.94    537.97 o 
  13   4 -19       73.12       69.65    321.47 o 
  14   4 -19     5262.87     5052.50    427.20 o 
  15   4 -19      722.81     1006.28    328.90 o 
  16   4 -19      859.26      767.71    346.86 o 
  17   4 -19      484.57      159.62    757.47 o 
  18   4 -19       68.25      494.48    611.20 o 
   0   5 -19    19134.50    18480.87    781.53 o 
   1   5 -19     9433.38     8701.60    312.96 o 
   2   5 -19     1113.83      950.42    212.50 o 
   3   5 -19      547.61      601.79    248.09 o 
   4   5 -19     6346.26     6153.82    375.14 o 
   5   5 -19     1307.73     1079.11    251.37 o 
   6   5 -19      156.03       66.07    246.36 o 
   7   5 -19     6903.98     7098.11    409.60 o 
   8   5 -19     8868.17     8822.62    471.84 o 
   9   5 -19     5635.30     5130.08    398.66 o 
  10   5 -19     3519.41     3799.12    361.21 o 
  11   5 -19     6302.60     6400.83    425.59 o 
  12   5 -19     6329.67     5904.65    416.22 o 
  13   5 -19     2771.32     2409.50    356.61 o 
  14   5 -19     3955.55     4154.98    385.59 o 
  15   5 -19      255.08      659.94    320.53 o 
  16   5 -19     1368.90     1133.03    437.16 o 
  17   5 -19     1251.86     1382.89    471.36 o 
  18   5 -19        7.36      694.23    462.93 o 
  19   5 -19      278.36        9.98    781.65 o 
   1   6 -19     2266.20     2397.57    224.60 o 
   2   6 -19      464.20      258.99    232.85 o 
   3   6 -19     7802.85     8262.53    394.32 o 
   4   6 -19     4597.17     4678.99    386.80 o 
   5   6 -19     4488.71     4234.00    325.83 o 
   6   6 -19      280.12      335.10    259.45 o 
   7   6 -19     6856.88     6968.04    412.65 o 
   8   6 -19     1946.31     2164.41    403.56 o 
   9   6 -19     2932.04     2968.79    334.93 o 
  10   6 -19       59.09     -289.87    289.87 o 
  11   6 -19     2440.31     2173.13    331.20 o 
  12   6 -19     3686.06     3651.70    364.85 o 
  13   6 -19     1905.26     2056.17    367.05 o 
  14   6 -19       69.28      189.93    326.41 o 
  15   6 -19     6362.17     7196.29   1294.18 o 
  16   6 -19     3826.04     4512.72    570.12 o 
  17   6 -19     6252.33     6618.26    593.49 o 
  18   6 -19      554.81      168.98    449.42 o 
   0   7 -19     2983.64     2722.63    411.42 o 
   1   7 -19     8106.17     8330.47    412.95 o 
   2   7 -19      364.72     -220.51    283.45 o 
   3   7 -19      341.96      145.22    291.99 o 
   4   7 -19      669.82      734.02    386.89 o 
   5   7 -19     5600.51     5348.68    542.09 o 
   6   7 -19      639.74      328.95    397.93 o 
   7   7 -19     9538.49     9752.33    638.13 o 
   8   7 -19      873.79     1114.47    417.78 o 
   9   7 -19     1442.09     1222.29    423.11 o 
  10   7 -19      612.00      215.44    471.07 o 
  11   7 -19     2551.22     2609.87    500.24 o 
  12   7 -19      710.06      642.83    475.60 o 
  13   7 -19     6587.37     6441.94    824.65 o 
  14   7 -19     1724.98     1633.18    760.15 o 
  15   7 -19     6649.84     7565.46    986.67 o 
  16   7 -19      282.39     -324.79    697.96 o 
  17   7 -19     1829.27     1831.28    836.94 o 
   1   8 -19     6161.83     6412.41    524.24 o 
   2   8 -19     5523.58     4882.85    420.77 o 
   3   8 -19     6977.41     6982.93    457.06 o 
   4   8 -19     1147.33     1486.69    344.21 o 
   5   8 -19      565.80      797.21    427.27 o 
   6   8 -19     1170.34      864.20    422.68 o 
   7   8 -19     2075.14     1591.19    443.89 o 
   8   8 -19      682.22      903.70    437.60 o 
   9   8 -19      285.71     -126.52    446.22 o 
  10   8 -19     2352.99     2378.48    489.43 o 
  11   8 -19     7206.94     7259.15    631.52 o 
  12   8 -19      415.10      721.76    723.30 o 
  13   8 -19       39.01     -120.55    668.01 o 
  14   8 -19      331.35       80.62    702.57 o 
  15   8 -19     1464.53     2060.10    825.42 o 
   0   9 -19     3688.14     3790.02    722.53 o 
   1   9 -19      580.46      607.88    370.71 o 
   2   9 -19      179.53     -333.86    333.86 o 
   3   9 -19     3698.88     2982.73    419.41 o 
   4   9 -19      121.40      278.38    365.23 o 
   5   9 -19      889.06     1174.42    467.31 o 
   6   9 -19     2550.53     2158.06    541.32 o 
   7   9 -19     4721.31     6241.72    583.17 o 
   8   9 -19      119.81     -438.82    438.82 o 
   9   9 -19      491.47      458.87    463.40 o 
  10   9 -19      820.63      694.12    737.89 o 
  11   9 -19     1120.91      996.65    767.07 o 
  12   9 -19      626.62      472.99    767.07 o 
  13   9 -19     1112.53      662.64    816.21 o 
  14   9 -19     2677.78     2631.36    863.81 o 
   1  10 -19     3770.98     3373.47    874.56 o 
   2  10 -19      205.65      549.90    366.72 o 
   3  10 -19      600.85      303.14    389.57 o 
   4  10 -19      483.15       11.74    389.37 o 
   5  10 -19     6653.69     7206.54    716.39 o 
   6  10 -19      135.04     -247.01    462.52 o 
   7  10 -19      985.84     -205.01    647.28 o 
   8  10 -19      463.75      290.24    682.60 o 
   9  10 -19       35.41     -180.44    687.98 o 
  10  10 -19       30.82     -282.56    700.26 o 
  11  10 -19     1840.75     1631.65    826.19 o 
   0  11 -19      935.58      955.95    769.37 o 
   1  11 -19     2696.06     1797.06    519.31 o 
   2  11 -19     1842.10     2516.24    583.03 o 
   3  11 -19     1546.90     1754.15    538.10 o 
   4  11 -19      100.70      433.51    788.18 o 
   5  11 -19     1317.48     1079.57    777.81 o 
   6  11 -19     1687.14     2057.02    823.12 o 
   7  11 -19     7376.11     6635.61    969.01 o 
   0   0 -18    17303.37    17226.34   1220.09 o 
   2   0 -18    15829.75    15769.22    787.86 o 
   4   0 -18     1449.78      973.61    388.52 o 
   6   0 -18    47258.69    48717.47   2939.26 o 
   8   0 -18    15553.16    15616.19   1125.64 o 
  10   0 -18     4888.39     4571.68    601.98 o 
  12   0 -18     7310.09     8082.21    753.24 o 
  14   0 -18    36638.54    36604.14   2376.44 o 
  16   0 -18     2215.75     2225.95    552.84 o 
  18   0 -18    14626.41    15560.14   1337.57 o 
   1   1 -18     9410.31     9454.80    389.74 o 
   2   1 -18     5340.27     5174.73    271.20 o 
   3   1 -18     6595.16     6399.06    297.35 o 
   4   1 -18    18712.89    18326.48    930.82 o 
   5   1 -18     1941.41     2343.19    238.57 o 
   6   1 -18      335.24      659.81    209.92 o 
   7   1 -18    10120.10    10033.34    485.96 o 
   8   1 -18    11442.03    10850.38    548.38 o 
   9   1 -18     1080.06     1064.80    233.97 o 
  10   1 -18      999.53      739.83    244.54 o 
  11   1 -18    10396.25    10402.15    506.39 o 
  12   1 -18     4096.85     4155.25    338.30 o 
  13   1 -18      400.61      467.85    282.47 o 
  14   1 -18       10.31     -254.20    254.20 o 
  15   1 -18     3469.87     3591.49    352.41 o 
  16   1 -18    14979.65    15460.33    864.60 o 
  17   1 -18      113.42      278.69    375.20 o 
  18   1 -18      452.82       53.66    402.73 o 
  19   1 -18     3532.70     4200.65    496.76 o 
   0   2 -18     9103.99     8773.18    532.79 o 
   1   2 -18    15832.52    15623.69    506.21 o 
   2   2 -18    13324.43    13390.99    455.90 o 
   3   2 -18      967.31     1246.50    162.49 o 
   4   2 -18      277.92      236.12    207.61 o 
   5   2 -18     5465.58     5737.32    321.00 o 
   6   2 -18    41522.13    39973.83   1491.83 o 
   7   2 -18     4119.62     4003.37    333.21 o 
   8   2 -18     3733.76     4103.20    302.30 o 
   9   2 -18     5621.44     6484.18    595.38 o 
  10   2 -18     5907.64     5846.88    366.35 o 
  11   2 -18      516.36      648.38    259.96 o 
  12   2 -18     3679.05     4306.04    515.44 o 
  13   2 -18    13265.36    14058.16    633.17 o 
  14   2 -18     7581.78     7844.28    462.68 o 
  15   2 -18      602.59      685.17    314.67 o 
  16   2 -18      113.94       44.70    294.81 o 
  17   2 -18     1465.66     1360.91    347.77 o 
  18   2 -18     4625.39     5255.32    493.24 o 
  19   2 -18      512.81     1345.24    585.86 o 
   1   3 -18     5486.70     5508.13    219.58 o 
   2   3 -18    12846.51    12646.21    394.17 o 
   3   3 -18      321.36      262.57    183.64 o 
   4   3 -18     4037.80     3857.71    277.76 o 
   5   3 -18     3081.00     2768.13    260.30 o 
   6   3 -18      223.93       33.18    218.28 o 
   7   3 -18     3723.98     3612.28    298.33 o 
   8   3 -18     2051.15     2246.73    366.32 o 
   9   3 -18     8707.41     8190.31    437.32 o 
  10   3 -18     5252.35     5215.78    353.75 o 
  11   3 -18     1311.51     1335.90    283.59 o 
  12   3 -18     1946.03     1820.92    288.54 o 
  13   3 -18     5915.25     5662.04    396.99 o 
  14   3 -18     4960.22     5315.75    392.21 o 
  15   3 -18     6374.04     6390.72    432.94 o 
  16   3 -18       86.61     -199.85    305.17 o 
  17   3 -18      711.57     1165.18    335.25 o 
  18   3 -18        5.40     -290.89    321.67 o 
  19   3 -18     1860.38     1561.93    455.31 o 
  20   3 -18      656.12     1590.18    696.42 o 
   0   4 -18    18842.26    18291.55    737.00 o 
   1   4 -18     6673.98     6534.55    250.72 o 
   2   4 -18     9772.56     9812.11    334.32 o 
   3   4 -18     9016.97     8951.74    347.42 o 
   4   4 -18     2197.98     2042.22    212.69 o 
   5   4 -18     1109.30      763.04    229.92 o 
   6   4 -18     9746.44     9945.05    470.12 o 
   7   4 -18     2482.54     2309.44    272.83 o 
   8   4 -18    12955.92    12915.57    621.09 o 
   9   4 -18     4250.94     4854.67    399.32 o 
  10   4 -18     2042.71     1906.73    279.10 o 
  11   4 -18     1740.29     2147.39    294.10 o 
  12   4 -18     8955.48     8486.02    467.86 o 
  13   4 -18     4192.93     4532.27    461.08 o 
  14   4 -18    11193.96    11497.64    584.74 o 
  15   4 -18      653.38      427.87    317.63 o 
  16   4 -18     2360.71     2420.96    358.86 o 
  17   4 -18      935.19      535.01    333.22 o 
  18   4 -18     1647.68     1327.94    455.23 o 
  19   4 -18      925.69     1184.99    436.87 o 
  20   4 -18     3326.43     3534.34    842.31 o 
  21   4 -18      476.89     -294.85    780.12 o 
   1   5 -18     6265.30     6390.24    253.38 o 
   2   5 -18     4593.98     4267.42    242.18 o 
   3   5 -18     3657.37     3383.65    245.73 o 
   4   5 -18     4847.14     4484.25    268.85 o 
   5   5 -18    16138.14    15551.12    586.83 o 
   6   5 -18     3704.63     3684.30    298.79 o 
   7   5 -18    18670.46    18175.37    764.14 o 
   8   5 -18      688.00      575.75    252.41 o 
   9   5 -18     8482.58     8857.24    458.58 o 
  10   5 -18     8350.19     8196.92    449.76 o 
  11   5 -18     2016.59     1879.05    296.29 o 
  12   5 -18     1288.03     1078.89    291.48 o 
  13   5 -18       98.41      154.63    324.75 o 
  14   5 -18     3680.83     4270.07    375.10 o 
  15   5 -18     1753.74     1665.19    350.87 o 
  16   5 -18       96.35     -149.63    305.57 o 
  17   5 -18     2325.14     2687.07    454.82 o 
  18   5 -18     3172.53     3287.21    479.19 o 
  19   5 -18     1876.06     1879.89    598.91 o 
  20   5 -18     1781.35      592.77    730.21 o 
   0   6 -18      977.30      810.40    231.27 o 
   1   6 -18     4531.17     4907.92    304.21 o 
   2   6 -18     2985.56     2979.97    222.91 o 
   3   6 -18     6692.71     6946.26    342.59 o 
   4   6 -18      655.25      478.77    213.95 o 
   5   6 -18     6430.92     6739.98    338.96 o 
   6   6 -18     5015.47     5135.01    307.09 o 
   7   6 -18     3852.81     4252.52    333.32 o 
   8   6 -18     1372.34     1224.84    275.50 o 
   9   6 -18     1848.61     2194.50    303.98 o 
  10   6 -18      117.82      -11.34    273.52 o 
  11   6 -18      537.72      422.85    295.09 o 
  12   6 -18     3615.65     3571.49    365.31 o 
  13   6 -18     4035.12     4446.52    394.24 o 
  14   6 -18     3889.66     4729.10    414.44 o 
  15   6 -18     2975.79     2946.98    380.31 o 
  16   6 -18       64.38       60.83    335.15 o 
  17   6 -18     3752.32     3873.22    517.28 o 
  18   6 -18      108.45     -446.12    446.12 o 
  19   6 -18       40.99     -396.36    454.42 o 
   1   7 -18     2970.82     2964.06    284.69 o 
   2   7 -18      411.79      370.75    282.91 o 
   3   7 -18     6432.97     5560.53    403.35 o 
   4   7 -18     7866.63     7933.54    457.11 o 
   5   7 -18     2308.73     2253.36    251.45 o 
   6   7 -18      373.85      404.09    227.46 o 
   7   7 -18     3550.48     3654.62    306.14 o 
   8   7 -18     3798.35     4357.67    350.72 o 
   9   7 -18    22238.88    22489.38   1028.58 o 
  10   7 -18      739.48      748.21    297.86 o 
  11   7 -18     1863.26     1285.60    382.47 o 
  12   7 -18     1180.75     1314.59    319.80 o 
  13   7 -18     5679.84     5304.10    410.33 o 
  14   7 -18      451.96      586.07    322.21 o 
  15   7 -18     6302.50     6161.90    546.38 o 
  16   7 -18     2983.06     2591.32    469.40 o 
  17   7 -18     3980.26     4045.71    878.40 o 
  18   7 -18      943.45      532.11    820.81 o 
   0   8 -18     7260.83     6970.45    539.42 o 
   1   8 -18      450.36      632.72    308.54 o 
   2   8 -18     8567.15     7891.31    486.63 o 
   3   8 -18    16186.13    16029.41    754.13 o 
   4   8 -18      153.12      107.90    290.15 o 
   5   8 -18     4581.88     4658.37    396.00 o 
   6   8 -18    24576.96    24182.87   1007.86 o 
   7   8 -18    13811.94    13114.78    655.73 o 
   8   8 -18     4026.38     4705.35    608.51 o 
   9   8 -18     1848.55     1634.97    438.61 o 
  10   8 -18      127.12     -432.97    432.97 o 
  11   8 -18      622.86     -219.00    439.81 o 
  12   8 -18     1686.15     1227.51    479.43 o 
  13   8 -18      961.15     1352.00    488.30 o 
  14   8 -18    14070.33    14443.71   1274.60 o 
  15   8 -18     3248.15     3639.53    849.22 o 
  16   8 -18     2532.49     2379.51    837.71 o 
  17   8 -18      696.93      302.53    790.87 o 
   1   9 -18    19972.61    20706.75    877.20 o 
   2   9 -18      867.23      733.28    349.37 o 
   3   9 -18      273.25      226.27    321.80 o 
   4   9 -18     4040.03     3792.49    397.62 o 
   5   9 -18    16498.88    16322.31    781.10 o 
   6   9 -18       27.37     -334.57    334.57 o 
   7   9 -18    14645.38    15187.46    731.16 o 
   8   9 -18      596.73      494.48    357.64 o 
   9   9 -18     2620.72     2146.16    500.53 o 
  10   9 -18       58.28     -414.38    414.38 o 
  11   9 -18     8915.41     8769.99    669.51 o 
  12   9 -18      424.01     -122.17    454.21 o 
  13   9 -18     2266.23     1753.73    740.96 o 
  14   9 -18      829.03      277.19    727.14 o 
  15   9 -18      103.77     -131.30    724.07 o 
   0  10 -18     1951.25     1024.29    678.76 o 
   1  10 -18     8678.90     9481.54    677.88 o 
   2  10 -18     1828.86     2464.37    400.78 o 
   3  10 -18     6714.30     7982.37    508.39 o 
   4  10 -18      139.42      115.86    365.74 o 
   5  10 -18     1615.65     1173.83    373.80 o 
   6  10 -18     1079.04     1256.34    391.57 o 
   7  10 -18      959.60      804.93    388.04 o 
   8  10 -18      572.37      718.13    653.81 o 
   9  10 -18     6641.20     7546.45    739.04 o 
  10  10 -18     2052.66     1868.67    701.80 o 
  11  10 -18      294.05     -679.53    679.53 o 
  12  10 -18      805.25      151.26    717.16 o 
  13  10 -18     9733.43     9913.49   1055.00 o 
   1  11 -18     1582.76     1713.89    512.50 o 
   2  11 -18      962.77      892.54    499.02 o 
   3  11 -18     3707.97     4484.63    450.42 o 
   4  11 -18     1739.20     1909.02    429.97 o 
   5  11 -18      544.73      447.17    411.20 o 
   6  11 -18      602.83      710.56    470.80 o 
   7  11 -18     3084.74     3390.17    673.77 o 
   8  11 -18      766.71      301.76    754.78 o 
   9  11 -18     4068.68     4470.32    836.17 o 
  10  11 -18      365.88       77.55    726.37 o 
   0  12 -18     5811.25     5955.31    975.15 o 
   1  12 -18      752.39      964.07    517.30 o 
   2  12 -18     3494.06     2701.60    591.53 o 
   3  12 -18     1793.88     1683.32    586.44 o 
   4  12 -18      107.59        6.48    535.62 o 
   5  12 -18     2541.69     2849.45    608.54 o 
   2   0 -17    38691.95    37248.76   1689.62 o 
   4   0 -17    47307.02    47399.23   2097.80 o 
   6   0 -17      488.96      224.72    261.06 o 
   8   0 -17    59583.14    61088.28   2664.13 o 
  10   0 -17    15057.24    14737.47    797.28 o 
  12   0 -17     3336.48     3360.70    393.90 o 
  14   0 -17    10839.08    11438.31    682.73 o 
  16   0 -17     9129.50     9947.80    640.66 o 
  18   0 -17     2004.37     2794.83    424.23 o 
  20   0 -17     1691.81     2492.39    615.03 o 
   0   1 -17     8983.41     9208.88    441.20 o 
   1   1 -17    41625.95    41372.78   1084.79 o 
   2   1 -17     1963.14     2083.69    163.57 o 
   3   1 -17     2597.98     2627.74    198.66 o 
   4   1 -17     4398.69     4570.59    275.33 o 
   5   1 -17     6639.68     6816.53    357.91 o 
   6   1 -17    11170.08    10230.88    476.83 o 
   7   1 -17    26006.65    25564.68    971.73 o 
   8   1 -17     7140.74     6868.17    361.74 o 
   9   1 -17    18954.51    19692.87   1107.05 o 
  10   1 -17    10501.03    10821.66    440.63 o 
  11   1 -17     8424.49     9770.15    407.52 o 
  12   1 -17     3584.85     4044.16    270.15 o 
  13   1 -17    17718.79    18195.96    759.91 o 
  14   1 -17     2842.86     2963.96    320.26 o 
  15   1 -17     6864.79     7739.71    792.68 o 
  16   1 -17     8521.32     8680.00    488.53 o 
  17   1 -17     1444.90     1499.45    327.66 o 
  18   1 -17     1088.45      988.56    331.40 o 
  19   1 -17     3989.47     3902.20    383.06 o 
  20   1 -17     4068.96     4807.97    429.33 o 
  21   1 -17     7605.01     9899.67    944.43 o 
   1   2 -17     3478.09     3455.20    171.79 o 
   2   2 -17     3306.98     2906.82    163.86 o 
   3   2 -17     3956.23     4171.40    187.55 o 
   4   2 -17    45696.04    45778.79   1425.20 o 
   5   2 -17     1074.05     1494.48    243.48 o 
   6   2 -17     4075.39     3789.71    346.86 o 
   7   2 -17     2288.39     2309.08    239.76 o 
   8   2 -17    34731.27    35392.17   1243.06 o 
   9   2 -17     3052.13     3121.93    269.78 o 
  10   2 -17    15906.05    14727.42    651.99 o 
  11   2 -17     5619.13     5270.20    351.19 o 
  12   2 -17      343.22     -112.02    246.83 o 
  13   2 -17      477.79      384.50    253.56 o 
  14   2 -17     3635.55     3544.11    337.09 o 
  15   2 -17      537.65      470.84    284.85 o 
  16   2 -17     7158.61     6766.34    452.17 o 
  17   2 -17     1126.43     1499.17    319.55 o 
  18   2 -17     6132.79     6191.23    444.64 o 
  19   2 -17     1909.52     2428.67    376.44 o 
  20   2 -17     2318.11     2573.06    483.58 o 
  21   2 -17       16.66      393.13    661.87 o 
  22   2 -17    13544.85    15268.36   1263.09 o 
   0   3 -17     4405.02     4183.73    269.74 o 
   1   3 -17     1983.39     1924.83    153.21 o 
   2   3 -17     3246.70     3090.44    171.84 o 
   3   3 -17     1761.84     1851.44    168.34 o 
   4   3 -17     2653.84     2648.31    198.39 o 
   5   3 -17     2091.00     2160.06    198.81 o 
   6   3 -17     7551.56     7911.53    390.13 o 
   7   3 -17     4247.98     4547.76    305.40 o 
   8   3 -17     7278.84     6929.60    379.68 o 
   9   3 -17     2063.56     2382.52    257.41 o 
  10   3 -17     6146.19     5533.90    344.66 o 
  11   3 -17     1163.47     2080.23    388.60 o 
  12   3 -17     7591.36     7593.30    421.56 o 
  13   3 -17      809.52     1192.04    274.12 o 
  14   3 -17    11784.84    13060.66    608.86 o 
  15   3 -17      248.69      295.67    293.61 o 
  16   3 -17     5618.87     5567.79    409.67 o 
  17   3 -17     2801.20     2637.57    348.78 o 
  18   3 -17     3845.68     3750.68    394.84 o 
  19   3 -17      352.24      293.82    342.21 o 
  20   3 -17     4222.18     4468.62    549.71 o 
  21   3 -17      671.18     1550.26    763.23 o 
  22   3 -17     1958.89     2746.54    832.33 o 
   1   4 -17      923.68      951.35    148.44 o 
   2   4 -17    18313.62    17562.18    492.51 o 
   3   4 -17      779.80      880.20    164.79 o 
   4   4 -17     2696.61     2454.44    208.72 o 
   5   4 -17      419.48      296.48    179.40 o 
   6   4 -17      349.06      308.42    186.34 o 
   7   4 -17      351.38      464.88    260.78 o 
   8   4 -17     3116.07     3085.04    281.44 o 
   9   4 -17     1839.76     1858.45    264.42 o 
  10   4 -17     9006.57     8375.81    567.80 o 
  11   4 -17     1426.55     1261.84    255.16 o 
  12   4 -17     1411.74     1622.83    420.87 o 
  13   4 -17      470.03      204.07    366.63 o 
  14   4 -17      104.87      -17.61    277.93 o 
  15   4 -17     3833.73     4261.72    676.20 o 
  16   4 -17     1783.87     1877.15    332.48 o 
  17   4 -17      145.55      310.82    328.13 o 
  18   4 -17      937.47      734.27    328.55 o 
  19   4 -17      612.61      751.37    467.99 o 
  20   4 -17      820.46      927.99    691.82 o 
  21   4 -17      524.53     1527.99    712.55 o 
  22   4 -17      506.05     -349.36    699.50 o 
   0   5 -17      467.11      254.27    196.61 o 
   1   5 -17    26411.75    26117.94    807.15 o 
   2   5 -17     4042.16     4084.73    325.24 o 
   3   5 -17     4000.91     3838.77    246.64 o 
   4   5 -17      230.98       27.68    189.28 o 
   5   5 -17     6413.94     6505.72    309.98 o 
   6   5 -17     4244.06     4436.18    264.92 o 
   7   5 -17    18115.98    17774.44    644.00 o 
   8   5 -17     1661.73     1734.10    223.05 o 
   9   5 -17     9776.43    10317.24    720.51 o 
  10   5 -17     4348.64     4477.12    330.55 o 
  11   5 -17     4875.71     5515.71    361.73 o 
  12   5 -17      348.24      362.97    331.43 o 
  13   5 -17    12164.14    13447.13    975.65 o 
  14   5 -17     5975.78     6513.63    414.70 o 
  15   5 -17     1306.77     1771.66    332.23 o 
  16   5 -17      657.33      579.38    323.92 o 
  17   5 -17       36.38      825.76    344.05 o 
  18   5 -17      478.11      182.70    360.01 o 
  19   5 -17     2332.41     2493.11    456.33 o 
  20   5 -17     1517.58     1541.78    645.75 o 
  21   5 -17     3101.10     2974.59    790.10 o 
   1   6 -17     9803.98     9809.31    386.04 o 
   2   6 -17      808.25      767.74    182.79 o 
   3   6 -17     4048.90     3941.75    254.03 o 
   4   6 -17     7399.14     7945.35    357.64 o 
   5   6 -17     6190.63     6268.58    322.38 o 
   6   6 -17      644.98      343.48    205.46 o 
   7   6 -17     3977.55     4123.57    274.73 o 
   8   6 -17     4619.18     4800.77    301.45 o 
   9   6 -17      483.11      346.76    224.55 o 
  10   6 -17      103.16      241.88    261.54 o 
  11   6 -17    11632.37    11372.58    584.61 o 
  12   6 -17     1851.29     2290.10    341.97 o 
  13   6 -17     1273.68     1403.34    299.70 o 
  14   6 -17      995.74      923.50    313.58 o 
  15   6 -17     5221.99     5469.54    413.34 o 
  16   6 -17      709.99     1015.32    341.96 o 
  17   6 -17     1754.94     1672.08    368.47 o 
  18   6 -17      612.29     1046.48    450.02 o 
  19   6 -17      237.84      273.73    458.18 o 
  20   6 -17      734.97      905.63    455.12 o 
   0   7 -17      534.44      286.10    316.80 o 
   1   7 -17     3788.93     3706.04    228.85 o 
   2   7 -17     3798.36     3519.32    253.90 o 
   3   7 -17    14541.15    14174.00    554.62 o 
   4   7 -17      431.12      282.52    203.85 o 
   5   7 -17     2047.33     2439.86    248.69 o 
   6   7 -17     3786.31     3518.28    265.94 o 
   7   7 -17    12511.67    12529.34    509.77 o 
   8   7 -17     2483.87     2716.54    270.39 o 
   9   7 -17    10503.71    10685.17    469.32 o 
  10   7 -17     4332.71     4219.81    306.06 o 
  11   7 -17      165.53      173.14    282.43 o 
  12   7 -17      209.93     -134.53    291.26 o 
  13   7 -17     1666.25     2007.52    362.24 o 
  14   7 -17       59.38      238.15    306.33 o 
  15   7 -17     7776.28     8424.88    498.40 o 
  16   7 -17     3767.03     3329.25    392.57 o 
  17   7 -17     2112.23     1770.05    457.30 o 
  18   7 -17     1003.11     1556.23    476.51 o 
  19   7 -17     1782.48     1404.92    484.32 o 
   1   8 -17       60.83       14.37    284.96 o 
   2   8 -17     8162.17     8135.17    465.87 o 
   3   8 -17      648.31      451.63    293.74 o 
   4   8 -17     7873.82     7784.95    544.90 o 
   5   8 -17     3443.94     3292.11    347.39 o 
   6   8 -17       40.13     -113.02    286.81 o 
   7   8 -17      284.82      220.39    308.00 o 
   8   8 -17     4506.23     4701.40    392.06 o 
   9   8 -17     2970.84     2757.76    375.56 o 
  10   8 -17     6093.91     6050.19    453.25 o 
  11   8 -17      849.18      498.74    428.08 o 
  12   8 -17     2538.71     3113.60    920.25 o 
  13   8 -17     5023.52     5267.33    940.60 o 
  14   8 -17     3877.32     3240.26    884.93 o 
  15   8 -17      688.29      430.72    486.42 o 
  16   8 -17     2077.51     2000.97    794.71 o 
  17   8 -17      366.81      281.03    773.98 o 
  18   8 -17      131.70      273.35    717.16 o 
   0   9 -17     4591.14     5170.59    733.28 o 
   1   9 -17     4952.49     4750.41    402.35 o 
   2   9 -17      955.73      763.60    311.23 o 
   3   9 -17      592.06      412.33    304.57 o 
   4   9 -17     2550.49     2549.73    367.88 o 
   5   9 -17     5933.43     5715.90    423.85 o 
   6   9 -17     5730.51     6025.74    432.13 o 
   7   9 -17     4696.32     4383.78    405.79 o 
   8   9 -17     3184.65     3557.51    405.07 o 
   9   9 -17     1075.24     1177.70    362.92 o 
  10   9 -17     1366.37     1450.21    363.77 o 
  11   9 -17     4088.10     4626.90    558.79 o 
  12   9 -17     5948.99     5517.85    604.67 o 
  13   9 -17     4049.02     3553.09    577.93 o 
  14   9 -17     1909.08     1476.54    780.12 o 
  15   9 -17     2765.10     2463.21    826.96 o 
  16   9 -17      181.70      320.95    802.39 o 
   1  10 -17     1529.95     1562.71    468.23 o 
   2  10 -17     2499.74     2487.54    375.62 o 
   3  10 -17     1852.24     1293.87    373.44 o 
   4  10 -17     2200.02     2217.09    379.16 o 
   5  10 -17      649.47      381.20    348.27 o 
   6  10 -17      194.43      571.20    415.00 o 
   7  10 -17     2853.99     2628.11    392.37 o 
   8  10 -17      267.06      251.63    368.70 o 
   9  10 -17     3329.97     2725.08    425.38 o 
  10  10 -17     1273.68     1466.05    583.78 o 
  11  10 -17     1086.83     1352.19    491.93 o 
  12  10 -17     2463.97     2642.11    547.60 o 
  13  10 -17     2162.21     2834.07    747.87 o 
  14  10 -17       42.28     -615.03    682.60 o 
   0  11 -17     2606.51     2822.55    695.66 o 
   1  11 -17     2146.14     1826.44    495.78 o 
   2  11 -17      366.12      243.11    649.20 o 
   3  11 -17     3700.70     4177.13    437.98 o 
   4  11 -17     1010.45      920.47    395.02 o 
   5  11 -17     1405.70     1177.14    393.16 o 
   6  11 -17      435.44      -10.41    376.31 o 
   7  11 -17     1109.09     1101.76    415.22 o 
   8  11 -17      567.50      915.59    400.20 o 
   9  11 -17     2258.81     2144.49    431.72 o 
  10  11 -17      790.74      993.81    418.85 o 
  11  11 -17        3.34      -73.71    790.87 o 
  12  11 -17      820.88     1478.08    836.17 o 
   1  12 -17     7765.32     7398.64    723.98 o 
   2  12 -17      354.44      328.86    516.25 o 
   3  12 -17     2166.81     2841.45    557.63 o 
   4  12 -17     2901.52     3381.95    573.20 o 
   5  12 -17     2403.66     3071.75    443.52 o 
   6  12 -17      590.71     1066.42    407.93 o 
   7  12 -17     3629.27     3432.55    593.15 o 
   8  12 -17     1030.09     1194.96    588.05 o 
   0   0 -16    71901.09    74306.27   4638.48 o 
   2   0 -16    10287.63    10420.68    386.72 o 
   4   0 -16    10184.95    10559.18    550.16 o 
   6   0 -16    33715.45    35448.73   1577.10 o 
   8   0 -16    14324.10    15360.36    792.61 o 
  10   0 -16    14351.95    13416.05    731.82 o 
  12   0 -16    15264.99    17816.30    859.99 o 
  14   0 -16      451.48     3934.70   1794.81 o 
  16   0 -16     3490.09     4099.34    566.66 o 
  18   0 -16      824.74     1718.00    466.07 o 
  20   0 -16     4257.62     4687.60    529.13 o 
  22   0 -16      717.94     1727.62    715.62 o 
   1   1 -16     7284.37     6621.54    239.17 o 
   2   1 -16    74749.50    72945.79   1781.34 o 
   3   1 -16     4401.96     4715.21    206.23 o 
   4   1 -16     1094.38     1121.01    143.44 o 
   5   1 -16    15383.72    15231.06    522.78 o 
   6   1 -16     3051.31     3263.37    203.04 o 
   7   1 -16     2986.03     3003.94    264.10 o 
   8   1 -16     2040.02     2333.38    197.88 o 
   9   1 -16     8162.92     7839.90    333.48 o 
  10   1 -16    32262.97    33269.18   1100.60 o 
  11   1 -16     1499.75     1642.03    215.88 o 
  12   1 -16    11440.13    11014.89    471.59 o 
  13   1 -16    14065.46    13730.47    540.84 o 
  14   1 -16    23945.84    23628.75    809.77 o 
  15   1 -16      177.19        1.60    223.14 o 
  16   1 -16     5672.16     5682.27    344.91 o 
  17   1 -16     3301.61     3368.53    301.95 o 
  18   1 -16     9290.21     9586.68    456.13 o 
  19   1 -16      499.62      647.75    275.69 o 
  20   1 -16      266.24      521.90    340.38 o 
  21   1 -16     3283.46     3791.56    762.46 o 
  22   1 -16     4257.66     4140.92    816.97 o 
  23   1 -16      439.78      464.54    671.85 o 
  24   1 -16     2456.74     2660.54    837.71 o 
   0   2 -16    54052.77    52143.30   2042.46 o 
   1   2 -16    10123.96     9510.06    311.89 o 
   2   2 -16    10391.54     9410.00    308.62 o 
   3   2 -16     1579.52     1852.08    152.86 o 
   4   2 -16     8997.21     8538.42    359.85 o 
   5   2 -16     6678.77     6914.11    304.18 o 
   6   2 -16    15565.91    16351.38    518.84 o 
   7   2 -16    14861.05    16012.32    507.80 o 
   8   2 -16     9931.73    10957.64    606.00 o 
   9   2 -16      761.22      953.25    252.34 o 
  10   2 -16     9664.83    10264.39    411.39 o 
  11   2 -16     2876.26     3974.40    852.98 o 
  12   2 -16    18857.70    18790.66    679.09 o 
  14   2 -16    19345.96    19287.89    701.89 o 
  15   2 -16     7490.88     8422.33    435.76 o 
  16   2 -16     2353.64     2997.80    330.44 o 
  18   2 -16     1341.93     1645.45    319.38 o 
  19   2 -16     6034.56     6062.36    541.13 o 
  20   2 -16     4242.52     4681.66   1321.06 o 
  21   2 -16      510.29     1586.34    713.32 o 
  22   2 -16     5050.50     5380.21    889.92 o 
  23   2 -16      947.40     1970.26    802.39 o 
   1   3 -16     5303.86     5479.34    204.22 o 
   2   3 -16     6516.36     6343.50    232.23 o 
   3   3 -16     7876.50     7737.91    291.12 o 
   4   3 -16     5689.82     5674.96    275.34 o 
   5   3 -16     4354.39     4130.22    236.50 o 
   6   3 -16     4411.53     4505.99    249.09 o 
   7   3 -16      146.16      193.06    166.55 o 
   8   3 -16     7078.81     7025.32    363.96 o 
   9   3 -16     5271.16     5690.95    362.07 o 
  10   3 -16       49.02      172.58    245.00 o 
  11   3 -16     2545.33     2355.79    400.17 o 
  12   3 -16     3314.30     2961.40    307.34 o 
  13   3 -16     4688.28     4422.98    336.87 o 
  14   3 -16     6752.61     6271.47    402.91 o 
  15   3 -16     1451.37     1520.49    298.13 o 
  16   3 -16     9265.40     9303.99    508.95 o 
  17   3 -16     7413.14     7171.79    448.13 o 
  18   3 -16     3219.58     2742.14    471.86 o 
  19   3 -16      394.46      469.19    405.87 o 
  20   3 -16     3160.39     3604.10    490.30 o 
  21   3 -16     2536.95     3277.11    789.33 o 
  22   3 -16      119.47      131.30    756.32 o 
  23   3 -16     1233.82     1097.23    821.58 o 
   0   4 -16    14538.08    13861.96    606.88 o 
   1   4 -16     7648.72     7372.70    264.11 o 
   2   4 -16     2556.28     2398.96    159.09 o 
   3   4 -16      883.43      997.80    266.13 o 
   4   4 -16     2058.06     2195.42    192.17 o 
   5   4 -16     8877.56     9128.24    386.15 o 
   6   4 -16     5080.82     5297.30    293.80 o 
   7   4 -16     3587.86     3839.72    333.64 o 
   8   4 -16     2181.79     2447.46    214.06 o 
   9   4 -16      295.79      582.76    244.03 o 
  10   4 -16     4201.70     4182.08    280.04 o 
  11   4 -16      852.85      916.53    250.08 o 
  12   4 -16     1462.91     1485.38    277.88 o 
  13   4 -16     5510.22     5971.02    376.73 o 
  14   4 -16     2164.90     2453.03    413.04 o 
  15   4 -16     1358.67     1481.34    298.28 o 
  16   4 -16     1056.30     1370.19    427.02 o 
  17   4 -16     4999.19     5309.97    514.99 o 
  18   4 -16     1966.02     2275.59    448.79 o 
  19   4 -16     2342.19     2667.70    463.64 o 
  20   4 -16     1045.63     -286.40    602.75 o 
  21   4 -16      685.26      882.24    752.48 o 
  22   4 -16     2949.57     4771.31    813.14 o 
   1   5 -16     6215.90     5952.71    239.75 o 
   2   5 -16    21536.01    21358.76    658.90 o 
   3   5 -16     3483.54     3415.59    224.63 o 
   4   5 -16    11242.49    11071.87    439.41 o 
   5   5 -16     5194.58     5406.45    276.52 o 
   6   5 -16       17.20     -102.86    183.72 o 
   7   5 -16      418.25      393.38    190.93 o 
   8   5 -16     6086.64     5723.42    299.55 o 
   9   5 -16    24946.10    25237.75    841.07 o 
  10   5 -16     9836.06     9788.56    423.16 o 
  11   5 -16      345.43      202.36    210.95 o 
  12   5 -16    14272.36    13866.79    680.15 o 
  13   5 -16     1739.18     1659.21    277.95 o 
  14   5 -16     4258.95     4010.76    355.48 o 
  15   5 -16      659.49      119.24    289.95 o 
  16   5 -16     2790.31     2238.62    342.37 o 
  17   5 -16    10165.26    10102.80    694.02 o 
  18   5 -16       73.24       33.73    418.05 o 
  19   5 -16     1685.70     1282.62    474.16 o 
  20   5 -16     2530.60     2836.38    731.74 o 
  21   5 -16     6501.82     6982.67    983.59 o 
  22   5 -16      173.00       62.19    728.67 o 
   0   6 -16    56231.60    56839.82   2067.97 o 
   1   6 -16    19370.25    19383.58    539.38 o 
   2   6 -16     1786.47     1868.19    180.50 o 
   3   6 -16    10815.47    10245.15    411.25 o 
   4   6 -16     7743.19     7777.08    347.37 o 
   5   6 -16     1836.40     1642.19    202.77 o 
   6   6 -16      863.62     1118.18    197.31 o 
   7   6 -16      869.62     1066.99    203.08 o 
   8   6 -16    12067.08    12293.62    508.74 o 
   9   6 -16    11582.39    11456.36    472.37 o 
  10   6 -16     4589.27     4669.16    292.29 o 
  11   6 -16     3064.58     2983.92    277.80 o 
  12   6 -16    17015.09    16410.27    649.82 o 
  13   6 -16     7681.73     8083.89    431.98 o 
  14   6 -16     4348.53     4581.76    363.57 o 
  15   6 -16     1231.97     1035.26    382.72 o 
  16   6 -16     1606.68     1355.30    328.00 o 
  17   6 -16     2702.94     1404.94    618.49 o 
  18   6 -16      477.39      363.09    686.44 o 
  19   6 -16      325.97      -19.20    729.44 o 
  20   6 -16     2789.82     2933.12    829.26 o 
  21   6 -16      865.85      628.09    740.96 o 
   1   7 -16     9346.78     8992.82    339.37 o 
   2   7 -16     6106.32     6037.22    303.42 o 
   3   7 -16     2364.01     2554.56    224.62 o 
   4   7 -16      510.61      625.85    193.73 o 
   5   7 -16     5953.28     5829.97    300.56 o 
   6   7 -16     1591.87     1504.73    216.65 o 
   7   7 -16     6735.74     6749.82    365.90 o 
   8   7 -16     1237.96     1156.08    226.17 o 
   9   7 -16      323.79      266.64    221.21 o 
  10   7 -16     6543.07     6411.15    344.87 o 
  11   7 -16     3827.51     3808.21    292.44 o 
  12   7 -16     1656.40     1679.39    262.48 o 
  13   7 -16     4542.15     4751.62    385.94 o 
  14   7 -16     1028.90      564.41    311.60 o 
  15   7 -16      171.18      253.76    307.31 o 
  16   7 -16      405.51      504.39    331.27 o 
  17   7 -16     2832.70     3341.20    527.07 o 
  18   7 -16     1139.63     1001.25    687.21 o 
  19   7 -16      275.26      558.21    765.53 o 
  20   7 -16      429.42     -376.24    787.80 o 
   0   8 -16     4618.90     4648.86    457.32 o 
   1   8 -16     8695.88     8528.01    489.27 o 
   2   8 -16      390.44      163.24    275.64 o 
   3   8 -16     2807.50     2843.46    323.57 o 
   4   8 -16     3707.34     4349.19    355.21 o 
   5   8 -16     8006.79     7725.97    439.50 o 
   6   8 -16      635.89      864.87    289.38 o 
   7   8 -16     4565.74     4551.21    368.69 o 
   8   8 -16     4855.00     5088.90    389.89 o 
   9   8 -16     1367.41     1421.60    325.94 o 
  10   8 -16     2015.85     1510.80    333.64 o 
  11   8 -16      279.51      263.11    339.29 o 
  12   8 -16     8035.76     8564.73    620.84 o 
  13   8 -16     3294.18     3997.62    559.75 o 
  14   8 -16      460.05      372.41    453.82 o 
  15   8 -16     1278.19      465.80    456.62 o 
  16   8 -16      849.21      405.61    487.27 o 
  17   8 -16     2932.01     4428.86    860.74 o 
  18   8 -16     2297.50      951.35    813.90 o 
  19   8 -16     1180.08     1160.96    818.51 o 
   1   9 -16    14380.93    14219.67    716.61 o 
   2   9 -16     1603.50     2049.38    460.78 o 
   3   9 -16     1329.80     1703.22    324.32 o 
   4   9 -16      973.47      971.02    300.19 o 
   5   9 -16      998.02      570.57    312.16 o 
   6   9 -16     1213.69     1187.54    318.77 o 
   7   9 -16     6408.60     6168.68    435.73 o 
   8   9 -16      250.45      603.08    319.18 o 
   9   9 -16    11091.64    10317.43    550.87 o 
  10   9 -16      565.76      437.05    356.29 o 
  11   9 -16     4464.37     5041.20    634.24 o 
  12   9 -16      155.56       89.35    361.41 o 
  13   9 -16     6093.37     7248.27    509.40 o 
  14   9 -16     1184.22     1122.98    533.64 o 
  15   9 -16     2594.26     2539.63    517.49 o 
  16   9 -16      406.29      360.88    703.33 o 
  17   9 -16     1892.84     3747.03    816.21 o 
   0  10 -16     9032.52     8544.45    923.70 o 
   1  10 -16     6122.63     6223.03    805.07 o 
   2  10 -16     4023.39     3750.36    393.23 o 
   3  10 -16      238.99      216.27    313.86 o 
   4  10 -16      183.98      237.42    326.09 o 
   5  10 -16     2164.16     2102.81    357.19 o 
   6  10 -16    12514.88    12922.86    640.17 o 
   7  10 -16     4882.94     4858.21    437.71 o 
   8  10 -16     3799.26     4785.40    427.43 o 
   9  10 -16     1462.44     1525.29    384.28 o 
  10  10 -16      280.51      654.06    357.47 o 
  11  10 -16     1755.55     1766.61    385.69 o 
  12  10 -16     2486.17     3315.24    452.97 o 
  13  10 -16     2709.10     2529.79    431.55 o 
  14  10 -16     3702.87     3789.82    588.17 o 
  15  10 -16     4097.14     4355.92    840.01 o 
   1  11 -16    11981.97    11038.84    751.00 o 
   2  11 -16     2151.99     2145.51    488.21 o 
   3  11 -16     7683.84     7214.84    651.05 o 
   4  11 -16     1572.27     1674.22    374.39 o 
   5  11 -16      817.11      355.35    361.72 o 
   6  11 -16      960.12      577.61    383.14 o 
   7  11 -16      897.51      883.77    385.19 o 
   8  11 -16      825.89      284.78    374.70 o 
   9  11 -16     4294.90     4458.90    468.24 o 
  10  11 -16      784.76      673.09    395.81 o 
  11  11 -16     7564.22     8945.37    556.40 o 
  12  11 -16      450.42      501.65    431.11 o 
  13  11 -16       49.26      330.94    800.08 o 
   0  12 -16     5685.90     5132.20    889.15 o 
   1  12 -16     1321.33     2026.76    525.71 o 
   2  12 -16      503.49      534.85    501.73 o 
   3  12 -16     7528.09     8367.37    672.70 o 
   4  12 -16      935.22      246.40    501.57 o 
   5  12 -16     1676.42     1807.47    409.39 o 
   6  12 -16      337.90      403.72    391.44 o 
   7  12 -16     1368.78      769.65    405.87 o 
   8  12 -16     2358.81     2569.84    792.67 o 
   9  12 -16     2219.03     2166.30    427.24 o 
  10  12 -16     3295.53     5071.63    756.32 o 
   1  13 -16      856.48     1234.63    544.39 o 
   2  13 -16     7125.51     7192.69    717.38 o 
   3  13 -16      233.59      808.80    562.43 o 
   4  13 -16     2177.24     2348.99    560.70 o 
   2   0 -15    40368.21    39818.63   1217.28 o 
   4   0 -15     8502.36     7786.98    370.75 o 
   6   0 -15    16336.33    15292.51    727.75 o 
   8   0 -15     2179.42     2200.34    263.41 o 
  10   0 -15    39311.25    40491.06   1848.40 o 
  12   0 -15    10181.41     9693.17    609.66 o 
  14   0 -15     8424.25     8707.01    642.29 o 
  16   0 -15     1730.66     1440.16    338.75 o 
  18   0 -15     2293.57     2133.65    398.78 o 
  20   0 -15     4483.66     5099.18    697.19 o 
  22   0 -15    11828.16    14747.77   1168.64 o 
  24   0 -15      364.50      770.90    748.64 o 
   0   1 -15      134.51      333.72    149.02 o 
   1   1 -15     3832.95     3799.16    143.22 o 
   2   1 -15      345.65      136.34    102.58 o 
   3   1 -15    20830.33    20506.23    540.91 o 
   4   1 -15      145.24      230.83    111.96 o 
   5   1 -15    23528.22    24457.91    786.40 o 
   6   1 -15        8.29      139.54    140.63 o 
   7   1 -15     6886.13     9118.12    514.46 o 
   8   1 -15      342.27      279.92    153.34 o 
   9   1 -15     7422.60     7816.31    326.83 o 
  10   1 -15     1046.63     1269.41    234.34 o 
  11   1 -15     6824.91     7861.43    537.96 o 
  12   1 -15     2402.08     2686.68    229.36 o 
  13   1 -15    11038.49    11414.87    467.51 o 
  14   1 -15      424.69      633.20    322.84 o 
  15   1 -15     7227.96     7469.84    360.98 o 
  16   1 -15     2073.84     2198.13    293.25 o 
  17   1 -15     6061.32     6110.46    392.14 o 
  18   1 -15     3637.15     4113.84    365.75 o 
  19   1 -15     2503.45     3132.77    365.83 o 
  20   1 -15     2542.65     3122.55    408.42 o 
  21   1 -15     1617.54     1468.96    366.03 o 
  22   1 -15     4779.60     4569.59    669.55 o 
  23   1 -15     3468.56     3683.97    544.16 o 
  24   1 -15     3547.37     3979.68    852.29 o 
   1   2 -15     9767.36     9377.01    298.67 o 
   2   2 -15    11809.68    11318.44    359.33 o 
   3   2 -15     3666.84     3709.52    145.68 o 
   4   2 -15    56512.90    55176.18   1664.78 o 
   5   2 -15     6705.94     6703.18    349.22 o 
   6   2 -15     4871.86     4823.16    194.24 o 
   7   2 -15     3947.32     4067.21    190.62 o 
   8   2 -15     2662.81     3025.19    171.90 o 
   9   2 -15       97.06       96.08    141.99 o 
  10   2 -15    16261.45    16081.16    517.52 o 
  11   2 -15     7862.92     7817.36    557.35 o 
  12   2 -15    27092.93    27083.58    922.61 o 
  13   2 -15     1287.05     1292.16    212.68 o 
  14   2 -15     2110.82     1611.43    232.75 o 
  15   2 -15      409.51      626.90    217.00 o 
  16   2 -15    10463.21    10374.58    537.83 o 
  17   2 -15     1245.58     1766.84    303.79 o 
  18   2 -15     2687.06     2769.46    335.83 o 
  19   2 -15      338.29      -20.33    325.17 o 
  20   2 -15     2906.31     3215.93    375.90 o 
  21   2 -15     1591.62     1805.89    481.42 o 
  22   2 -15     2542.54     3080.55    781.65 o 
  23   2 -15      301.23     1293.80    763.99 o 
  24   2 -15     8137.27     8301.04   1052.70 o 
   0   3 -15    12564.88    12819.77    526.01 o 
   1   3 -15     9421.44     9272.85    317.57 o 
   2   3 -15    11996.37    11682.18    357.04 o 
   3   3 -15    30847.03    29745.37    808.92 o 
   4   3 -15     5371.09     5876.96    260.95 o 
   5   3 -15    13529.84    13216.22    488.79 o 
   6   3 -15    50642.72    50446.15   1596.35 o 
   7   3 -15    27074.88    27284.67    780.72 o 
   8   3 -15     2574.96     3307.70    185.20 o 
   9   3 -15    11827.59    12294.56    419.70 o 
  10   3 -15     5997.80     6190.10    263.32 o 
  11   3 -15    12136.66    12487.65    431.59 o 
  12   3 -15     1302.13     1473.44    212.53 o 
  13   3 -15     1956.10     2472.37    235.14 o 
  14   3 -15    10029.00    10044.66    424.00 o 
  15   3 -15     4108.83     4476.36    384.43 o 
  16   3 -15     1852.99     1736.42    301.63 o 
  17   3 -15     2645.87     2836.05    605.82 o 
  18   3 -15     9541.93     9889.59    641.54 o 
  19   3 -15     7830.45     8883.96   1585.58 o 
  20   3 -15      597.12      858.69    426.45 o 
  21   3 -15     3383.51     3467.61    467.46 o 
  22   3 -15     1048.19     1791.35    747.87 o 
  23   3 -15      644.17      542.09    772.44 o 
  24   3 -15     1003.23     1805.94    833.87 o 
   1   4 -15     7034.04     7040.35    294.05 o 
   2   4 -15     3580.45     3672.05    161.80 o 
   3   4 -15     1947.72     1952.82    160.05 o 
   4   4 -15   113502.18   109466.00   3414.39 o 
   5   4 -15     8303.38     8082.56    345.83 o 
   6   4 -15     3327.10     3555.49    224.29 o 
   7   4 -15     1896.80     1997.64    194.43 o 
   8   4 -15    33976.51    33124.16   1085.82 o 
   9   4 -15       98.81      328.48    178.24 o 
  10   4 -15    10838.22    10620.83    438.16 o 
  11   4 -15     1380.83     1102.84    204.85 o 
  12   4 -15    14525.92    14428.58    532.91 o 
  13   4 -15      861.07      592.09    243.91 o 
  14   4 -15      750.87      248.26    318.89 o 
  15   4 -15     2962.89     3168.81    409.14 o 
  16   4 -15    21468.25    21687.00   1130.94 o 
  17   4 -15      202.14      149.35    393.78 o 
  18   4 -15     6090.82     6357.38    551.96 o 
  19   4 -15     2911.59     3345.09    920.63 o 
  20   4 -15      298.54     -125.76    413.08 o 
  21   4 -15      557.64      351.67    701.80 o 
  22   4 -15     1298.88     2575.31    765.53 o 
  23   4 -15      133.88      957.49    718.69 o 
   0   5 -15     5925.83     5964.98    311.27 o 
   1   5 -15     2448.09     2538.16    152.60 o 
   2   5 -15     5397.25     4948.93    226.91 o 
   3   5 -15    14286.57    13935.10    491.02 o 
   4   5 -15     1199.64     1347.65    181.35 o 
   5   5 -15     7644.57     7636.84    333.28 o 
   6   5 -15     7370.89     6928.81    321.47 o 
   7   5 -15     3925.87     3984.08    297.96 o 
   8   5 -15     9068.48     9113.65    388.68 o 
   9   5 -15    11052.02    11355.37    442.17 o 
  10   5 -15      169.46       65.85    190.01 o 
  11   5 -15    21112.10    20432.01    732.29 o 
  12   5 -15     2758.75     2617.68    265.87 o 
  13   5 -15     2520.97     2933.28    262.23 o 
  14   5 -15     3954.50     4321.35    458.28 o 
  15   5 -15     5766.96     5328.43   1000.10 o 
  16   5 -15     1851.72     1970.80    429.74 o 
  17   5 -15     5491.25     4888.15    532.91 o 
  18   5 -15     1176.02     1425.63    427.50 o 
  19   5 -15     4743.08     5501.19    550.18 o 
  20   5 -15     2621.47     2311.11    485.02 o 
  21   5 -15     1288.57     2300.43    765.53 o 
  22   5 -15     1240.23      985.90    707.94 o 
  23   5 -15     4891.20     5820.94    952.88 o 
   1   6 -15    16820.77    16252.63    460.23 o 
   2   6 -15     8737.88     9022.29    332.28 o 
   3   6 -15    10898.74    11552.48    445.40 o 
   4   6 -15    37499.22    36560.01   1167.92 o 
   5   6 -15     1138.80     1207.12    191.24 o 
   6   6 -15     1091.76     1039.53    195.63 o 
   7   6 -15     1986.01     1889.79    215.19 o 
   8   6 -15     9423.74     9396.01    393.28 o 
   9   6 -15     7119.33     7533.19    354.73 o 
  10   6 -15    14378.89    14244.95    556.89 o 
  11   6 -15    11258.16    11278.62    456.00 o 
  12   6 -15     9083.20     9775.64    430.70 o 
  13   6 -15     5211.55     5363.44    332.06 o 
  14   6 -15     2703.37     3387.58    354.74 o 
  15   6 -15     7714.66     7792.38    871.49 o 
  16   6 -15    10691.62    10998.99    716.29 o 
  17   6 -15      509.45     -475.67    475.67 o 
  18   6 -15     3390.16     3970.63    524.95 o 
  19   6 -15     1695.56     1626.36    496.06 o 
  20   6 -15      160.87     -167.39    658.80 o 
  21   6 -15     2227.95     2292.75    747.87 o 
  22   6 -15     2303.76     2296.59    840.78 o 
   0   7 -15     2215.91     2125.65    214.80 o 
   1   7 -15     2631.59     2754.04    186.93 o 
   2   7 -15      813.77      904.18    257.89 o 
   3   7 -15     4761.91     4858.81    267.77 o 
   4   7 -15     1194.25     1033.45    197.97 o 
   5   7 -15     3149.62     3542.87    244.66 o 
   6   7 -15      565.45      750.83    193.54 o 
   7   7 -15    19689.49    19534.84    697.24 o 
   8   7 -15      307.22      420.50    212.28 o 
   9   7 -15      478.28      158.43    204.15 o 
  10   7 -15      144.54      -64.71    202.30 o 
  11   7 -15     7889.93     7375.35    378.50 o 
  12   7 -15     5246.57     5323.46    320.55 o 
  13   7 -15     3983.61     3827.64    298.10 o 
  14   7 -15      297.32     -176.50    308.07 o 
  15   7 -15      614.50      415.94    417.77 o 
  16   7 -15     3675.94     3861.24    945.59 o 
  17   7 -15     1116.65     1192.08    457.94 o 
  18   7 -15      434.69      266.52    456.16 o 
  19   7 -15     5613.77     5842.44    858.44 o 
  20   7 -15      312.15      -23.03    691.05 o 
  21   7 -15     2275.29     1604.00    781.65 o 
   1   8 -15     6721.42     6969.04    405.25 o 
   2   8 -15      463.64      323.09    273.84 o 
   3   8 -15     4173.27     3521.89    322.91 o 
   4   8 -15    18850.03    19343.38    880.68 o 
   5   8 -15    19525.35    19992.89    826.76 o 
   6   8 -15       66.80     -188.88    188.88 o 
   7   8 -15     2724.46     2879.46    310.89 o 
   8   8 -15     8003.01     8226.44    375.95 o 
   9   8 -15     5641.62     5420.54    552.03 o 
  10   8 -15      278.59       94.04    236.99 o 
  11   8 -15     4661.54     4770.83    316.00 o 
  12   8 -15     5174.74     5298.32    339.79 o 
  13   8 -15     3462.55     4035.26    318.74 o 
  14   8 -15     1418.04     1252.07    281.99 o 
  15   8 -15     2261.26     2507.61    388.01 o 
  16   8 -15     7882.20     8008.62    655.76 o 
  17   8 -15     3227.21     3269.73    550.15 o 
  18   8 -15      122.93      697.19    698.73 o 
  19   8 -15     3658.58     5275.01    852.29 o 
  20   8 -15      761.66      156.64    760.15 o 
   0   9 -15     5986.60     5226.42    471.29 o 
   1   9 -15     1475.94     1523.75    289.82 o 
   2   9 -15     1250.09      948.13    300.14 o 
   3   9 -15     7028.18     6484.76    412.41 o 
   4   9 -15     1764.73     1525.77    305.45 o 
   5   9 -15      629.35      701.31    291.93 o 
   6   9 -15     1252.31     1132.91    292.37 o 
   7   9 -15    16629.80    16310.40    936.59 o 
   8   9 -15     1840.41     1769.45    317.10 o 
   9   9 -15     3667.11     3392.97    371.21 o 
  10   9 -15     1340.48     1469.17    333.21 o 
  11   9 -15     4723.89     4465.44    429.41 o 
  12   9 -15     4651.92     4214.23    409.26 o 
  13   9 -15     6355.89     6775.67    490.87 o 
  14   9 -15      480.51      585.85    366.23 o 
  15   9 -15     1875.04     2323.30    594.30 o 
  16   9 -15      196.55     -126.41    471.45 o 
  17   9 -15     2726.76     2976.89    777.05 o 
  18   9 -15      726.77     -480.66    774.74 o 
   1  10 -15    12890.04    12534.19    770.22 o 
   2  10 -15      837.23     1045.71    310.46 o 
   3  10 -15      223.22      517.99    308.14 o 
   4  10 -15    16183.64    16824.00    759.32 o 
   5  10 -15    14190.54    13910.98    689.45 o 
   6  10 -15      320.38      139.32    311.42 o 
   7  10 -15    12725.17    13041.96    643.28 o 
   8  10 -15     2532.88     2960.97    370.24 o 
   9  10 -15     3198.23     3537.26    521.19 o 
  10  10 -15      321.98      225.88    346.75 o 
  11  10 -15     5088.13     5252.44    495.27 o 
  12  10 -15     3764.39     3866.01    467.48 o 
  13  10 -15      175.70       38.25    366.53 o 
  14  10 -15      866.99     1130.66    399.63 o 
  15  10 -15     1030.66      959.36    416.34 o 
  16  10 -15     3282.15     4326.74    843.85 o 
   0  11 -15      351.88      -57.59    628.86 o 
   1  11 -15     2437.89     2312.29    537.48 o 
   2  11 -15      853.05      922.07    421.25 o 
   3  11 -15     3892.04     3936.28    399.80 o 
   4  11 -15       13.47      -69.34    324.23 o 
   5  11 -15      172.67      380.96    347.01 o 
   6  11 -15     1851.06     1831.21    382.79 o 
   7  11 -15     4242.00     3795.94    395.06 o 
   8  11 -15      326.19      717.62    376.51 o 
   9  11 -15     2067.66     1913.51    395.85 o 
  10  11 -15      479.24      421.28    425.78 o 
  11  11 -15     2075.95     2047.26    400.99 o 
  12  11 -15       98.04      272.18    405.31 o 
  13  11 -15     2890.48     2983.90    462.58 o 
  14  11 -15     1766.31     1530.19    450.56 o 
   1  12 -15      540.94     1116.42    491.93 o 
   2  12 -15      884.35      461.46    458.79 o 
   3  12 -15      150.36      182.31    650.74 o 
   4  12 -15     6337.57     6811.88    480.43 o 
   5  12 -15     3755.09     4255.19    442.63 o 
   6  12 -15      789.43      571.10    373.93 o 
   7  12 -15     1976.43     2322.90    407.33 o 
   8  12 -15     3340.05     3581.64    651.82 o 
   9  12 -15     2588.96     2061.83    556.02 o 
  10  12 -15     2106.33     2101.99    584.67 o 
  11  12 -15      672.67      296.10    412.23 o 
   0  13 -15      464.64     -384.68    678.76 o 
   1  13 -15     6155.02     7182.06    677.14 o 
   2  13 -15     1006.94      940.05    528.56 o 
   3  13 -15     3666.06     3887.20    726.75 o 
   4  13 -15      207.20      715.55    523.98 o 
   5  13 -15     2122.24     2383.23    570.55 o 
   6  13 -15     1417.83     1643.38    564.96 o 
   7  13 -15     1315.74     1371.92    563.31 o 
   2   0 -14     1741.58     1654.55    155.60 o 
   4   0 -14      796.41      885.13    126.03 o 
   6   0 -14    13883.24    14244.91    518.56 o 
   8   0 -14      826.99     1821.28    836.55 o 
  10   0 -14     9952.57    10770.23    589.46 o 
  12   0 -14    10455.93    10661.15    773.59 o 
  14   0 -14     5375.15     5272.15    422.07 o 
  16   0 -14     3367.72     4646.16    597.37 o 
  18   0 -14      224.42      892.22    532.11 o 
  20   0 -14     1592.15     2988.41    572.04 o 
  22   0 -14     2926.45     3617.26    681.84 o 
  24   0 -14    13340.04    13739.60   1284.58 o 
   1   1 -14      677.43      680.88     86.54 o 
   2   1 -14     2390.77     2570.54    133.14 o 
   3   1 -14     2249.00     2264.46    126.72 o 
   4   1 -14    22254.72    21879.06    639.64 o 
   5   1 -14      165.52      -21.69    105.94 o 
   6   1 -14     5101.47     5103.39    197.61 o 
   7   1 -14     4700.75     4654.92    199.85 o 
   8   1 -14     2992.07     3373.70    170.83 o 
   9   1 -14     1487.05     1735.85    147.64 o 
  10   1 -14     1712.23     1613.24    154.78 o 
  11   1 -14     1163.62     1215.78    152.79 o 
  12   1 -14    10697.76    10608.24    416.14 o 
  13   1 -14      316.36      282.38    181.20 o 
  14   1 -14      652.66      305.49    278.37 o 
  15   1 -14     5093.85     5241.92    343.71 o 
  16   1 -14     8832.67     8956.75    458.76 o 
  17   1 -14     1448.41     1571.16    282.76 o 
  18   1 -14     4696.23     4757.15    450.78 o 
  19   1 -14      720.27      823.74    379.77 o 
  20   1 -14     5584.26     5850.72    538.30 o 
  21   1 -14      397.85       95.89    403.84 o 
  22   1 -14     2711.00     2252.51    477.63 o 
  23   1 -14     1007.73     1158.01    471.08 o 
  24   1 -14     4134.91     5134.62    566.01 o 
  25   1 -14     1028.33      729.37    522.11 o 
   0   2 -14     7050.92     7274.45    340.74 o 
   1   2 -14     6876.70     6585.62    224.66 o 
   2   2 -14    27130.88    27478.97    683.88 o 
   3   2 -14     2113.05     2129.94    129.31 o 
   4   2 -14     5308.21     5416.21    242.05 o 
   5   2 -14     2307.37     2360.35    194.05 o 
   6   2 -14    63290.71    61856.72   1647.26 o 
   7   2 -14     7133.25     7830.59    286.86 o 
   8   2 -14     6629.56     7224.00    310.89 o 
   9   2 -14     3299.76     4088.73    331.63 o 
  10   2 -14     2154.98     2487.10    174.71 o 
  11   2 -14      430.53      708.43    146.54 o 
  12   2 -14     2913.06     3145.81    254.86 o 
  13   2 -14     5435.76     5335.40    337.28 o 
  14   2 -14     5465.51     5822.77    358.59 o 
  15   2 -14     2267.97     2628.45    285.64 o 
  16   2 -14     6667.62     6634.24    411.63 o 
  17   2 -14     3151.15     4056.71    485.51 o 
  18   2 -14     3621.42     4078.61    352.18 o 
  19   2 -14     2034.50     2749.70    348.17 o 
  20   2 -14     1217.83     1985.00    335.81 o 
  21   2 -14     5563.13     5775.25    574.02 o 
  22   2 -14     1030.80     1006.15    469.37 o 
  23   2 -14      421.60     1000.23    470.99 o 
  24   2 -14     5687.53     6687.41    656.48 o 
  25   2 -14     1099.78     1276.91    793.94 o 
   1   3 -14     1756.44     1608.12    121.50 o 
   2   3 -14    14559.01    14706.77    409.86 o 
   3   3 -14    16805.42    16674.61    455.62 o 
   4   3 -14    15619.06    15403.72    441.21 o 
   5   3 -14    37357.02    37198.66   1149.43 o 
   6   3 -14     6689.07     6678.75    241.82 o 
   7   3 -14    12667.93    12052.97    404.30 o 
   8   3 -14    15576.97    15050.98    476.87 o 
   9   3 -14    12927.30    13136.32    436.50 o 
  10   3 -14      645.84      582.46    150.46 o 
  11   3 -14      955.57      918.89    159.03 o 
  12   3 -14     2850.36     2912.28    199.62 o 
  13   3 -14      325.67      155.03    193.47 o 
  14   3 -14     9733.86     9510.32    490.78 o 
  15   3 -14     2623.86     2896.53    307.65 o 
  16   3 -14     2542.77     2670.95    302.98 o 
  17   3 -14     9030.85     9625.22    505.14 o 
  18   3 -14    10691.46    10893.37    523.97 o 
  19   3 -14     1845.59     1757.42    332.11 o 
  20   3 -14     6413.86     6744.51    471.19 o 
  21   3 -14     3700.09     3609.62    397.96 o 
  22   3 -14       11.98      432.29    687.21 o 
  23   3 -14     2390.53     1912.67    790.10 o 
  24   3 -14      297.79     -463.77    738.66 o 
   0   4 -14    34061.99    33529.88   1272.76 o 
   1   4 -14    22838.45    22035.30    595.75 o 
   2   4 -14    13609.91    13810.19    362.79 o 
   3   4 -14    10583.76    10862.87    389.24 o 
   4   4 -14     9741.82     9671.77    375.26 o 
   5   4 -14     4012.96     3880.80    219.52 o 
   6   4 -14    64132.59    64164.28   1980.80 o 
   7   4 -14     2558.97     2818.22    221.39 o 
   8   4 -14    10723.58    10954.76    379.71 o 
   9   4 -14     5673.01     6117.92    341.48 o 
  10   4 -14    12528.61    12135.96    423.90 o 
  11   4 -14      508.17      806.22    186.50 o 
  12   4 -14     1772.01     2139.29    218.91 o 
  13   4 -14    10207.34     9866.86    416.94 o 
  14   4 -14    17591.56    17085.95    642.09 o 
  15   4 -14      591.21      236.64    260.03 o 
  16   4 -14     5616.87     5869.83    510.85 o 
  17   4 -14     1982.71     1979.94    385.07 o 
  18   4 -14    11865.90    12666.64    764.40 o 
  19   4 -14      666.04      381.17    399.67 o 
  20   4 -14     2986.78     2896.76    439.65 o 
  21   4 -14      359.74      325.85    454.29 o 
  22   4 -14     1243.14     1696.91    676.46 o 
  23   4 -14      118.97      267.97    667.25 o 
  24   4 -14     1181.94      785.49    809.30 o 
   1   5 -14    18513.79    18684.32    545.54 o 
   2   5 -14    13136.85    12566.27    439.09 o 
   3   5 -14    18681.23    18922.38    625.57 o 
   4   5 -14    25252.36    25738.05    825.70 o 
   5   5 -14      126.34      158.95    159.03 o 
   6   5 -14     4835.48     5018.56    253.06 o 
   7   5 -14      161.33      119.07    165.60 o 
   8   5 -14    10213.27    10619.63    434.03 o 
   9   5 -14     2626.21     2659.22    218.65 o 
  10   5 -14    10808.20    10758.86    431.88 o 
  11   5 -14    29291.62    29747.97    993.47 o 
  12   5 -14    14955.30    15295.93    666.97 o 
  13   5 -14     3026.46     2945.24    316.07 o 
  14   5 -14      778.08      628.53    280.72 o 
  15   5 -14    19587.43    20630.45    878.47 o 
  16   5 -14    10498.48    11538.45    710.88 o 
  17   5 -14     3372.91     3079.04    451.43 o 
  18   5 -14     9645.80     8585.65    735.58 o 
  19   5 -14     1058.60      896.60    409.25 o 
  20   5 -14     4483.29     4693.05    532.47 o 
  21   5 -14       30.29     -354.74    608.12 o 
  22   5 -14     1646.97     2194.47    711.78 o 
  23   5 -14    10320.88    10726.63   1145.61 o 
   0   6 -14      880.82     1103.28    176.42 o 
   1   6 -14     5952.93     5988.98    243.66 o 
   2   6 -14     1059.77      907.71    154.19 o 
   3   6 -14    14358.52    15244.99    577.34 o 
   4   6 -14      788.79      905.43    171.99 o 
   5   6 -14     2125.20     2481.90    201.89 o 
   6   6 -14     5190.17     5518.13    273.87 o 
   7   6 -14     1904.60     2243.09    207.49 o 
   8   6 -14      340.40      410.28    183.09 o 
   9   6 -14    13237.62    12604.70    506.11 o 
  10   6 -14      587.87      595.82    196.71 o 
  11   6 -14     5939.88     5506.34    305.65 o 
  12   6 -14     2692.12     2579.62    307.43 o 
  13   6 -14     4555.71     4743.28    382.72 o 
  14   6 -14     3033.85     2827.53    346.73 o 
  15   6 -14     2020.86     2326.74    441.28 o 
  16   6 -14     1120.24     1050.62    325.37 o 
  17   6 -14     9201.21     8939.82    631.76 o 
  18   6 -14     2836.48     3047.91    460.29 o 
  19   6 -14       46.05     -418.87    418.87 o 
  20   6 -14     2435.08     2243.06    475.74 o 
  21   6 -14     3287.73     3345.45    815.44 o 
  22   6 -14      687.56      529.80    766.30 o 
   1   7 -14     6500.62     6639.57    281.15 o 
   2   7 -14     8696.99     8752.39    366.35 o 
   3   7 -14    13100.32    12775.53    499.92 o 
   4   7 -14     6399.77     6314.22    303.29 o 
   5   7 -14    12136.97    12585.42    480.49 o 
   6   7 -14     1123.62      870.87    188.38 o 
   7   7 -14     2367.49     2144.72    213.48 o 
   8   7 -14      911.31     1099.53    219.55 o 
   9   7 -14    12943.44    13068.56    505.44 o 
  10   7 -14    10522.13    10612.27    447.60 o 
  11   7 -14    11968.21    11424.01    507.85 o 
  12   7 -14      824.48      748.65    288.74 o 
  13   7 -14     1853.42     1924.85    321.53 o 
  14   7 -14     1384.25     1298.73    320.89 o 
  15   7 -14     4443.23     4421.73    414.09 o 
  16   7 -14      429.11      118.28    342.23 o 
  17   7 -14     1841.62     1824.81    450.09 o 
  18   7 -14     1483.40     2171.47    476.23 o 
  19   7 -14     1273.72     1225.44    797.78 o 
  20   7 -14      437.54      -26.11    683.37 o 
  21   7 -14     2015.02     2432.50    760.15 o 
  22   7 -14     1728.04     1772.16    830.80 o 
   0   8 -14     4780.52     5114.97    427.50 o 
   1   8 -14    23811.85    23929.56    974.62 o 
   2   8 -14      533.64      867.93    258.13 o 
   3   8 -14     4044.53     4357.61    275.12 o 
   4   8 -14      893.25      991.94    184.68 o 
   5   8 -14     7430.82     7251.30    430.45 o 
   6   8 -14     2137.23     2323.31    226.36 o 
   7   8 -14     2055.03     2233.26    219.08 o 
   8   8 -14     1447.70     1508.90    221.08 o 
   9   8 -14    14147.11    14177.64    567.16 o 
  10   8 -14      274.28       -7.08    208.05 o 
  11   8 -14     1347.43     1577.73    230.92 o 
  12   8 -14     1989.24     2021.44    261.50 o 
  13   8 -14    18435.96    18968.21    826.68 o 
  14   8 -14     1602.25     1345.22    354.96 o 
  15   8 -14      881.07      860.89    349.08 o 
  16   8 -14      111.91     -212.91    335.88 o 
  17   8 -14     1135.95     1838.92    471.96 o 
  18   8 -14      340.69      284.97    465.64 o 
  19   8 -14      821.50      413.09    748.64 o 
  20   8 -14      951.43      325.56    769.37 o 
   1   9 -14    23770.44    24923.44    981.33 o 
   2   9 -14      480.20      730.64    266.24 o 
   3   9 -14    19515.41    19346.92    796.16 o 
   4   9 -14      220.68       89.45    269.66 o 
   5   9 -14     5588.93     6466.42    569.66 o 
   6   9 -14      244.99      232.07    272.01 o 
   7   9 -14     9176.92     9999.83    528.34 o 
   8   9 -14      513.55      668.94    291.39 o 
   9   9 -14     1742.38     1471.24    317.29 o 
  10   9 -14      438.99      185.40    299.32 o 
  11   9 -14    34109.78    33931.50   1332.55 o 
  12   9 -14      312.78      -10.41    326.80 o 
  13   9 -14      286.22       10.17    346.21 o 
  14   9 -14        9.37      210.74    349.67 o 
  15   9 -14    10933.00    11451.40    622.03 o 
  16   9 -14       52.26     -126.20    374.56 o 
  17   9 -14      577.19     -127.54    481.56 o 
  18   9 -14      125.14     -244.94    687.98 o 
  19   9 -14     1599.96     1183.23    756.32 o 
   0  10 -14     7244.69     6693.20    785.49 o 
   1  10 -14       31.77     -273.76    519.82 o 
   2  10 -14      825.44      561.24    389.46 o 
   3  10 -14     9145.65     9761.15    512.16 o 
   4  10 -14      503.20      533.18    296.76 o 
   5  10 -14     1470.02     1508.90    318.89 o 
   6  10 -14      600.07      732.89    314.11 o 
   7  10 -14     9606.23     9801.05    540.80 o 
   8  10 -14     3105.22     3305.51    370.40 o 
   9  10 -14      332.09      566.44    326.39 o 
  10  10 -14       32.83     -102.50    327.88 o 
  11  10 -14     1694.53     1571.37    362.23 o 
  12  10 -14     2062.06     1913.85    363.21 o 
  13  10 -14      978.67     1234.72    392.57 o 
  14  10 -14      471.40      252.21    365.77 o 
  15  10 -14     1740.33     1914.61    444.94 o 
  16  10 -14      304.51      322.45    401.02 o 
  17  10 -14     1184.12      751.71    788.56 o 
   1  11 -14      429.13      748.40    403.35 o 
   2  11 -14     7477.18     8523.87    618.72 o 
   3  11 -14     3522.43     3521.23    370.87 o 
   4  11 -14     2542.67     3004.43    375.55 o 
   5  11 -14     9630.36    10924.57    571.66 o 
   6  11 -14      231.57       95.84    331.59 o 
   7  11 -14      117.55     -185.96    365.55 o 
   8  11 -14      603.16      774.14    333.40 o 
   9  11 -14     2883.49     2959.77    394.91 o 
  10  11 -14     2616.80     2718.82    401.94 o 
  11  11 -14     1271.36     1192.65    371.79 o 
  12  11 -14      737.96      622.35    378.68 o 
  13  11 -14      458.43     -193.99    399.77 o 
  14  11 -14      737.29      698.25    401.96 o 
  15  11 -14      471.08      628.17    408.66 o 
   0  12 -14      161.92      206.55    619.64 o 
   1  12 -14     3549.13     4686.33    540.47 o 
   2  12 -14      134.06      257.51    422.72 o 
   3  12 -14     4410.16     4155.07    565.73 o 
   4  12 -14      516.24      499.41    347.46 o 
   5  12 -14     2453.81     2934.88    394.00 o 
   6  12 -14       27.64      -44.47    348.84 o 
   7  12 -14      181.61     -355.82    355.82 o 
   8  12 -14      107.74      477.71    370.67 o 
   9  12 -14     3795.86     3858.97    441.48 o 
  10  12 -14      170.79      369.19    392.07 o 
  11  12 -14     3067.11     3490.05    449.65 o 
  12  12 -14     1434.46     1053.95    574.86 o 
  13  12 -14      897.12      365.05    549.43 o 
   1  13 -14     4039.47     4443.12    878.78 o 
   2  13 -14     1570.34     2056.70    529.55 o 
   3  13 -14     4648.05     4635.45    624.85 o 
   4  13 -14     2893.56     2761.30    559.95 o 
   5  13 -14     1964.41     2154.96    543.06 o 
   6  13 -14      642.16      932.50    547.45 o 
   7  13 -14      235.39      831.35    558.11 o 
   8  13 -14      444.46      554.87    535.46 o 
   9  13 -14     1822.74     2111.64    572.04 o 
   2   0 -13   129675.41   131264.52   4919.99 o 
   4   0 -13    46085.33    45149.71   1648.36 o 
   6   0 -13    10452.61    10279.48    443.65 o 
   8   0 -13    29520.45    29111.48   1320.76 o 
  10   0 -13    89569.35    90354.96   3786.85 o 
  12   0 -13    13815.43    14417.78   1221.62 o 
  14   0 -13    21829.69    22548.95   1560.24 o 
  16   0 -13       68.93      525.20    459.16 o 
  18   0 -13    27764.52    29945.49   1888.87 o 
  20   0 -13     5225.87     5910.78    742.49 o 
  22   0 -13     6824.04     7342.79    859.21 o 
  24   0 -13     3664.61     5337.21    750.94 o 
  26   0 -13      144.82      371.63    713.32 o 
   0   1 -13    77051.65    75626.38   2379.86 o 
   1   1 -13    30235.38    30715.11    838.96 o 
   2   1 -13      525.66      650.89     97.74 o 
   3   1 -13     8019.19     8901.91    313.39 o 
   4   1 -13    32346.55    32632.46    903.73 o 
   5   1 -13     2669.14     3244.56    182.12 o 
   6   1 -13    10271.37    11570.74    567.73 o 
   7   1 -13    20966.43    21757.53    625.86 o 
   8   1 -13     7787.23     7972.00    286.80 o 
   9   1 -13    16142.59    18793.57   1343.57 o 
  10   1 -13    21604.89    21144.43    651.44 o 
  11   1 -13    10393.60    11559.10    535.01 o 
  12   1 -13    31269.49    32220.83   1015.54 o 
  13   1 -13     1049.86     3738.15   2033.99 o 
  14   1 -13    15817.66    16302.58    663.73 o 
  15   1 -13     3049.77     3467.95    440.74 o 
  16   1 -13    19382.11    19732.24    999.49 o 
  17   1 -13     5394.90     5263.67    450.78 o 
  18   1 -13     2847.10     3476.68    737.12 o 
  19   1 -13     8839.55    10250.69    631.87 o 
  20   1 -13     1335.38     1315.53    393.34 o 
  21   1 -13      811.87     2186.08    451.10 o 
  22   1 -13     8709.29     9645.67    669.41 o 
  23   1 -13      212.48     -591.80    592.00 o 
  24   1 -13     2098.95     2264.43    535.87 o 
  25   1 -13     2440.01     2948.38    558.60 o 
   1   2 -13      358.31      335.54     95.27 o 
   2   2 -13   176184.84   173403.48   3967.39 o 
   3   2 -13    13284.19    13291.70    386.00 o 
   4   2 -13     8868.36     8814.80    359.21 o 
   5   2 -13    13003.34    12799.26    412.66 o 
   6   2 -13     8604.24     8631.43    290.98 o 
   7   2 -13     1401.79     1469.29    132.41 o 
   8   2 -13    10241.13     9901.78    339.70 o 
   9   2 -13     1159.79     1262.10    137.39 o 
  10   2 -13    87941.43    88427.02   2446.54 o 
  11   2 -13      327.42      453.76    159.41 o 
  12   2 -13     9770.85     9678.42    393.80 o 
  13   2 -13     2703.54     2772.89    219.29 o 
  14   2 -13     4469.12     4545.72    254.28 o 
  15   2 -13     1017.13     1769.87    260.54 o 
  16   2 -13     4217.19     3884.10    317.38 o 
  17   2 -13     4522.41     4245.23    416.11 o 
  18   2 -13     6001.74     6232.13    518.60 o 
  19   2 -13      579.70      682.27    445.34 o 
  20   2 -13     4163.71     4707.22    477.50 o 
  21   2 -13      157.76      -15.59    383.14 o 
  22   2 -13     3147.31     3069.05    482.66 o 
  23   2 -13      224.19      -36.69    604.67 o 
  24   2 -13     2095.97     2239.18    490.46 o 
  25   2 -13      971.61      738.75    483.18 o 
   0   3 -13    92390.11    91937.75   3220.86 o 
   1   3 -13    11025.55    11399.64    354.61 o 
   2   3 -13     4955.29     4995.86    192.75 o 
   3   3 -13    14110.83    15126.44    654.05 o 
   4   3 -13    16577.82    15835.69    454.68 o 
   5   3 -13     4679.30     5321.30    235.45 o 
   6   3 -13      774.06      962.28    142.05 o 
   7   3 -13     6738.49     6721.61    342.30 o 
   8   3 -13    29913.12    29629.52    839.89 o 
   9   3 -13    18144.28    18089.94    532.85 o 
  10   3 -13     4337.20     4349.41    204.64 o 
  11   3 -13    14209.49    14359.79    526.91 o 
  12   3 -13    22863.36    22832.24    767.16 o 
  13   3 -13      285.65      566.40    260.22 o 
  14   3 -13    14336.69    14176.30    535.40 o 
  15   3 -13     6592.96     6867.45    323.44 o 
  16   3 -13     8524.53     8253.97    457.62 o 
  17   3 -13     8018.06     8886.19    456.28 o 
  18   3 -13     2377.57     2168.01    307.60 o 
  19   3 -13     2125.66     2819.05    677.67 o 
  20   3 -13    15087.70    15271.32    905.33 o 
  21   3 -13     1151.58     1168.23    424.17 o 
  22   3 -13     1812.64     1768.51    478.29 o 
  23   3 -13     5634.95     6052.50    595.06 o 
  24   3 -13     2922.95     2676.66    523.06 o 
  25   3 -13       19.99      -99.82    774.74 o 
   1   4 -13    10744.83    10509.53    306.08 o 
   2   4 -13    11942.56    12509.61    370.19 o 
   3   4 -13    10189.20     9795.68    342.05 o 
   4   4 -13    10157.63    10507.49    335.31 o 
   5   4 -13      488.79      519.08    140.29 o 
   6   4 -13    21543.50    20374.21    677.83 o 
   7   4 -13     5153.05     4937.22    209.77 o 
   8   4 -13     2007.10     1893.77    150.31 o 
   9   4 -13     8355.55     8053.51    303.22 o 
  10   4 -13    29243.42    29345.41    968.01 o 
  11   4 -13     2598.13     2361.82    202.81 o 
  12   4 -13      378.48      407.07    178.99 o 
  13   4 -13     4983.03     5338.44    289.52 o 
  14   4 -13     1274.31     1042.22    217.08 o 
  15   4 -13    11712.62    11904.20    485.70 o 
  16   4 -13     2743.15     2535.37    255.09 o 
  17   4 -13      210.76      135.17    268.23 o 
  18   4 -13    20154.06    20582.05    866.89 o 
  19   4 -13     5310.64     5413.06    417.70 o 
  20   4 -13     1509.38     1670.07    345.46 o 
  21   4 -13     4719.33     4927.05    439.79 o 
  22   4 -13     7085.52     7214.46    831.18 o 
  23   4 -13      416.10      -67.57    697.96 o 
  24   4 -13     1544.60     2533.85    741.73 o 
   0   5 -13    18205.69    17019.86   1601.11 o 
   1   5 -13    17176.95    16687.96    468.01 o 
   2   5 -13     1481.90     1326.50    142.19 o 
   3   5 -13    38148.85    37609.20   1194.83 o 
   4   5 -13     3049.30     3429.54    213.46 o 
   5   5 -13     5381.29     5003.35    246.63 o 
   6   5 -13     9412.25     9710.61    388.75 o 
   7   5 -13     1379.49     1599.48    158.92 o 
   8   5 -13     9094.93     9198.88    414.65 o 
   9   5 -13    15236.46    14894.99    490.11 o 
  10   5 -13     2870.92     3062.36    272.16 o 
  11   5 -13     8478.28     8334.31    359.08 o 
  12   5 -13     2722.52     2847.59    313.00 o 
  13   5 -13      452.93      442.12    204.02 o 
  14   5 -13     2295.04     2339.38    281.27 o 
  15   5 -13      555.05      638.16    226.33 o 
  16   5 -13    11059.33    11185.42    491.53 o 
  17   5 -13     1293.54     1301.73    295.53 o 
  18   5 -13     2305.46     2332.20    562.05 o 
  19   5 -13     2810.69     2898.99    438.78 o 
  20   5 -13     6741.51     7069.30    626.27 o 
  21   5 -13      298.82        7.01    444.00 o 
  22   5 -13      282.60     -159.71    641.14 o 
  23   5 -13      705.28      564.36    747.10 o 
  24   5 -13      854.98      618.11    719.46 o 
   1   6 -13     4519.29     4535.47    183.86 o 
   2   6 -13    69872.85    70929.82   1936.27 o 
   3   6 -13    14505.40    14451.65    588.49 o 
   4   6 -13    40757.95    40346.30   1275.74 o 
   5   6 -13    16090.97    16082.35    599.99 o 
   6   6 -13     1862.82     1954.21    190.88 o 
   7   6 -13     5669.39     5723.05    282.52 o 
   8   6 -13    16052.43    15449.50    595.20 o 
   9   6 -13    13919.80    13124.00    527.81 o 
  10   6 -13    56520.81    57130.47   2035.57 o 
  11   6 -13     4256.55     4098.80    397.28 o 
  12   6 -13     2898.55     3044.40    307.64 o 
  13   6 -13     2768.85     3109.70    309.12 o 
  14   6 -13     6197.02     5936.30    465.44 o 
  15   6 -13     3914.56     3900.28    344.38 o 
  16   6 -13     9382.48    10062.10    516.59 o 
  17   6 -13     6544.70     7002.09    456.02 o 
  18   6 -13     8831.70     8557.91    515.53 o 
  19   6 -13      890.12      403.65    400.22 o 
  20   6 -13      275.50      -45.66    428.38 o 
  21   6 -13     1580.65     1619.92    553.22 o 
  22   6 -13     1807.02     1446.60    772.44 o 
  23   6 -13      483.73      809.30    772.44 o 
   0   7 -13     7535.36     7082.63    355.84 o 
   1   7 -13     2564.25     2430.11    171.46 o 
   2   7 -13      238.66      371.30    150.34 o 
   3   7 -13     9858.18    10374.18    430.46 o 
   4   7 -13     1933.63     1844.83    184.00 o 
   5   7 -13    11749.09    11917.46    452.97 o 
   6   7 -13     2113.98     1849.58    195.87 o 
   7   7 -13    14150.10    13756.38    541.74 o 
   8   7 -13     1049.44      879.52    185.85 o 
   9   7 -13     2683.61     2717.34    264.77 o 
  10   7 -13     9304.99     8787.36    459.55 o 
  11   7 -13     9817.79     9486.38    482.77 o 
  12   7 -13     1176.32     1390.15    293.97 o 
  13   7 -13     2777.31     3302.23    338.99 o 
  14   7 -13     1596.57     1723.92    309.20 o 
  15   7 -13     8376.00     8725.35    486.07 o 
  16   7 -13      982.36     1251.61    327.51 o 
  17   7 -13     4089.63     3842.07    536.75 o 
  18   7 -13     3369.67     3784.46    648.23 o 
  19   7 -13     1212.60     1289.42    439.30 o 
  20   7 -13      443.42     1050.01    478.79 o 
  21   7 -13     2917.28     2113.08    741.73 o 
  22   7 -13     3159.99     4464.95    873.03 o 
   1   8 -13    15076.54    14234.99    520.77 o 
   2   8 -13     3887.01     3571.79    218.01 o 
   3   8 -13     6872.09     6944.92    312.85 o 
   4   8 -13      409.08      465.41    168.74 o 
   5   8 -13     2153.32     2407.55    208.98 o 
   6   8 -13     2609.71     2660.06    215.32 o 
   7   8 -13     7789.15     8354.01    357.62 o 
   8   8 -13        9.61      254.37    188.31 o 
   9   8 -13    12993.71    12651.26    529.38 o 
  10   8 -13     3891.97     4313.56    283.61 o 
  11   8 -13     7541.79     7573.86    428.18 o 
  12   8 -13     2162.41     2188.61    335.96 o 
  13   8 -13     2090.32     2028.30    323.97 o 
  14   8 -13     1942.55     2030.13    339.39 o 
  15   8 -13     7807.39     8316.24    481.52 o 
  16   8 -13     1237.91     1275.17    352.36 o 
  17   8 -13     1658.19     1932.04    375.51 o 
  18   8 -13     3878.17     3464.10    422.46 o 
  19   8 -13     7250.55     7183.36    654.80 o 
  20   8 -13      881.53      558.98    756.32 o 
  21   8 -13     3359.64     2636.74    864.58 o 
   0   9 -13      192.36      373.85    301.40 o 
   1   9 -13      793.34      747.15    262.29 o 
   2   9 -13     3278.89     3358.89    308.02 o 
   3   9 -13    11831.76    11453.00    542.36 o 
   4   9 -13       39.43      199.92    249.32 o 
   5   9 -13     2289.84     2281.83    284.80 o 
   6   9 -13     4891.06     4994.01    370.98 o 
   7   9 -13     5139.21     5109.10    344.99 o 
   8   9 -13       45.59     -262.67    262.67 o 
   9   9 -13     2962.48     3349.45    445.61 o 
  10   9 -13      162.62      -54.33    302.20 o 
  11   9 -13     3039.04     3256.10    355.43 o 
  12   9 -13      535.75      557.87    312.49 o 
  13   9 -13     1381.78     1438.26    350.39 o 
  14   9 -13     3075.23     3283.56    389.30 o 
  15   9 -13     3281.92     3615.45    401.41 o 
  16   9 -13      464.44      524.92    340.76 o 
  17   9 -13      668.98     1008.28    389.51 o 
  18   9 -13     1322.26     1045.99    413.16 o 
  19   9 -13     4964.56     4908.47    593.97 o 
  20   9 -13      521.69     -286.40    718.69 o 
   1  10 -13     3894.51     3778.49    423.16 o 
   2  10 -13    10008.78    10481.31    541.24 o 
   3  10 -13     1411.65     1767.42    290.04 o 
   4  10 -13     2551.82     2256.42    304.18 o 
   5  10 -13     3613.04     3377.91    333.55 o 
   6  10 -13     5212.72     5409.28    388.32 o 
   7  10 -13     3536.35     2971.38    349.80 o 
   8  10 -13     1011.24      336.40    303.55 o 
   9  10 -13     1883.23     1949.48    339.88 o 
  10  10 -13    13354.05    13340.81    650.17 o 
  11  10 -13      648.40      659.65    335.36 o 
  12  10 -13     1062.27      512.21    330.31 o 
  13  10 -13     6591.26     6192.96    472.66 o 
  14  10 -13      198.02     -245.33    351.12 o 
  15  10 -13      652.79     1123.25    390.89 o 
  16  10 -13      824.58     1023.62    390.97 o 
  17  10 -13     1614.42     1404.27    422.25 o 
  18  10 -13     6449.02     7416.33    849.30 o 
   0  11 -13     5735.48     5919.22    751.71 o 
   1  11 -13     2716.57     2252.43    444.23 o 
   2  11 -13     1331.99     1301.46    712.93 o 
   3  11 -13     4455.54     4721.05    630.45 o 
   4  11 -13     3007.57     3256.25    603.17 o 
   5  11 -13     8615.64     8358.15    833.71 o 
   6  11 -13     3450.08     4030.53    523.72 o 
   7  11 -13     3693.64     3418.65    372.27 o 
   8  11 -13     2804.77     3142.65    371.48 o 
   9  11 -13      785.56      848.66    342.17 o 
  10  11 -13       26.26      421.29    340.90 o 
  11  11 -13     1806.13     2509.41    372.30 o 
  12  11 -13     3236.69     3130.43    397.26 o 
  13  11 -13     3030.79     3307.12    424.35 o 
  14  11 -13      421.32      656.12    391.78 o 
  15  11 -13     5531.80     6315.99    590.67 o 
  16  11 -13     3987.23     3840.31    467.18 o 
   1  12 -13     2220.36     2451.70    502.37 o 
   2  12 -13     8365.02     8439.00    641.44 o 
   3  12 -13     2936.22     2795.72    516.75 o 
   4  12 -13     7218.23     7310.85    488.75 o 
   5  12 -13      162.58       63.70    338.99 o 
   6  12 -13       16.65      207.94    339.30 o 
   7  12 -13      538.71      758.25    355.60 o 
   8  12 -13     2215.23     2495.92    435.55 o 
   9  12 -13     1152.01      996.68    368.10 o 
  10  12 -13     4179.21     4200.89    448.94 o 
  11  12 -13     1711.69     1427.35    397.27 o 
  12  12 -13       94.43      -35.08    388.39 o 
  13  12 -13       35.24      344.61    545.55 o 
  14  12 -13      798.80      559.46    567.10 o 
   0  13 -13     7026.23     6873.64    922.94 o 
   1  13 -13     2073.91     2079.66    497.02 o 
   2  13 -13       96.80      529.80    507.52 o 
   3  13 -13    11646.63    11555.38    793.19 o 
   4  13 -13      649.98     1627.48    516.09 o 
   5  13 -13     1720.33     1757.47    523.29 o 
   6  13 -13     1399.64     1164.32    493.40 o 
   7  13 -13      266.57      193.96    484.97 o 
   8  13 -13     1215.51     1346.85    584.32 o 
   9  13 -13     1916.49     1513.60    578.54 o 
  10  13 -13     1922.96     1386.88    554.88 o 
   1  14 -13      412.70     -407.41    514.45 o 
   2  14 -13      940.29      395.66    550.54 o 
   3  14 -13      261.11      360.46    534.92 o 
   4  14 -13     1950.15     2376.50    573.81 o 
   5  14 -13      910.11     1266.36    561.11 o 
   2   0 -12    29200.78    31132.18   1223.97 o 
   4   0 -12     2785.41     2862.63    228.34 o 
   6   0 -12   118071.14   120190.19   5202.39 o 
   8   0 -12    18124.45    18156.77    873.50 o 
  10   0 -12    41425.59    40190.22   1760.31 o 
  12   0 -12     8650.97     9205.95   1089.55 o 
  14   0 -12     7842.33    10378.80    816.21 o 
  16   0 -12    11923.49    11697.94    991.27 o 
  18   0 -12    41319.44    42754.48   2769.57 o 
  20   0 -12    11691.12    12146.35   1088.79 o 
  22   0 -12       29.08     -125.92    534.41 o 
  24   0 -12     1427.32     1729.16    687.98 o 
  26   0 -12     7693.77     8307.95   1020.45 o 
   1   1 -12     7417.11     7588.97    237.23 o 
   2   1 -12    12142.27    11705.48    323.29 o 
   3   1 -12    24004.25    23673.62    582.99 o 
   4   1 -12    56269.07    55471.29   1597.70 o 
   5   1 -12    20399.96    21127.04    616.72 o 
   6   1 -12    11394.66    11338.89    387.67 o 
   7   1 -12    13619.51    13595.53    424.43 o 
   8   1 -12    40206.93    39753.36   1120.39 o 
   9   1 -12    10063.81    10018.28    296.19 o 
  10   1 -12     9298.40     9306.03    283.59 o 
  11   1 -12    15447.02    14664.56    454.70 o 
  12   1 -12     1813.32     1974.27    182.85 o 
  13   1 -12     2961.49     2475.37    229.57 o 
  14   1 -12      211.88      320.14    189.88 o 
  15   1 -12     7577.42     7740.03    380.21 o 
  16   1 -12     7495.71     7622.68    482.09 o 
  17   1 -12     6410.38     6420.81    470.45 o 
  18   1 -12     3271.30     3167.77    413.09 o 
  19   1 -12     5084.11     5625.25    541.32 o 
  20   1 -12     1735.22     1482.36    388.95 o 
  21   1 -12       10.69     -386.61    386.61 o 
  22   1 -12     6013.69     7206.37    573.13 o 
  23   1 -12     2907.15     3583.82    689.51 o 
  24   1 -12     2554.47     2964.23    492.67 o 
  25   1 -12     1124.52     1138.08    485.80 o 
  26   1 -12      452.79      284.01    528.27 o 
   0   2 -12   124464.44   119065.02   5370.89 o 
   1   2 -12     4440.02     4477.68    169.75 o 
   2   2 -12     3621.10     3869.18    131.61 o 
   3   2 -12     5261.79     5305.25    187.48 o 
   4   2 -12     4702.02     4416.68    235.35 o 
   5   2 -12     8113.26     9014.00    296.07 o 
   6   2 -12    18310.05    20496.08    615.41 o 
   7   2 -12    16286.56    17867.56    596.67 o 
   8   2 -12    54465.12    52401.26   1443.99 o 
   9   2 -12     2462.59     2578.21    215.51 o 
  10   2 -12      517.56     1265.30    308.07 o 
  11   2 -12      832.51     2184.95    981.67 o 
  12   2 -12    30664.65    30605.11    989.41 o 
  13   2 -12     4082.75     4888.79    278.06 o 
  14   2 -12    15483.43    16351.46    562.92 o 
  15   2 -12     3701.18     3867.57    281.69 o 
  16   2 -12     1405.68     1776.49    265.25 o 
  17   2 -12     1046.42     1422.89    348.24 o 
  18   2 -12     7428.27     8110.76    533.61 o 
  19   2 -12     2164.43     3042.15    568.96 o 
  20   2 -12    12503.45    13814.57    785.06 o 
  21   2 -12     3119.94     3081.64    656.11 o 
  22   2 -12      188.19      320.15    407.76 o 
  23   2 -12      334.66      464.46    434.94 o 
  24   2 -12     3551.57     3600.88    548.08 o 
  25   2 -12     1261.22     1216.46    523.66 o 
  26   2 -12     1239.84     1121.92    546.13 o 
   1   3 -12     1040.81      820.52    101.58 o 
   2   3 -12    11714.91    11886.72    382.51 o 
   3   3 -12    12287.52    12322.62    365.62 o 
   4   3 -12     5735.20     6385.61    259.87 o 
   5   3 -12    14278.05    14051.79    417.46 o 
   6   3 -12     1097.75     1160.82    117.50 o 
   7   3 -12     5545.60     5363.23    210.91 o 
   8   3 -12     5186.47     5101.30    259.59 o 
   9   3 -12    11995.42    11763.94    422.47 o 
  10   3 -12    13603.63    13448.60    468.03 o 
  11   3 -12      847.44      587.21    160.24 o 
  12   3 -12     6751.85     6713.65    305.70 o 
  13   3 -12     3897.78     3540.81    229.68 o 
  14   3 -12     9890.48     9351.98    543.05 o 
  15   3 -12     8178.72     8199.41    380.82 o 
  16   3 -12     2808.11     2723.67    239.33 o 
  17   3 -12     3939.86     4519.99    333.83 o 
  18   3 -12     1297.73     1364.41    368.33 o 
  19   3 -12      140.96      132.33    486.04 o 
  20   3 -12    11343.86    11624.61    732.64 o 
  21   3 -12     6553.11     6915.18    564.88 o 
  22   3 -12     5760.64     6438.84    555.60 o 
  23   3 -12     2920.44     2688.03    511.90 o 
  24   3 -12     1527.09     1414.87    514.48 o 
  25   3 -12       72.51      292.67    495.53 o 
   0   4 -12    27402.72    31929.02   1680.17 o 
   1   4 -12    18523.80    18430.29    485.32 o 
   2   4 -12      442.26      394.42     96.38 o 
   3   4 -12     7174.04     6970.06    256.01 o 
   4   4 -12     4556.76     4268.13    184.31 o 
   5   4 -12     5921.08     5881.15    262.71 o 
   6   4 -12      740.65      936.03    114.04 o 
   7   4 -12     6164.13     6059.98    236.42 o 
   8   4 -12     6401.62     7257.53    461.00 o 
   9   4 -12     5533.95     5520.73    265.88 o 
  10   4 -12     1934.88     1911.03    182.34 o 
  11   4 -12     1880.99     2267.37    447.30 o 
  12   4 -12    16471.39    17419.82    611.52 o 
  13   4 -12     8154.99     8018.31    342.93 o 
  14   4 -12     2247.72     2212.16    225.49 o 
  15   4 -12      604.32      886.28    211.87 o 
  16   4 -12     8068.22     7952.21    371.95 o 
  17   4 -12     3030.32     2987.25    256.62 o 
  18   4 -12      296.66      402.19    238.12 o 
  19   4 -12     1711.05     1926.59    443.24 o 
  20   4 -12     3407.33     3782.65    369.32 o 
  21   4 -12     2591.44     2838.12    661.10 o 
  22   4 -12     2301.58     2286.17    482.75 o 
  23   4 -12     1035.16      792.29    461.45 o 
  24   4 -12     7440.61     8447.76    659.76 o 
  25   4 -12     2038.52     1484.99    803.15 o 
   1   5 -12       18.64      -35.63     92.94 o 
   2   5 -12    30414.93    30155.03    858.91 o 
   3   5 -12     5632.24     5900.99    263.37 o 
   4   5 -12     4207.10     4053.32    180.74 o 
   5   5 -12    17366.62    17410.06    595.32 o 
   6   5 -12     9153.25     8595.27    378.47 o 
   7   5 -12     1016.44     1112.78    129.46 o 
   8   5 -12     2609.62     2626.35    249.50 o 
   9   5 -12    18734.68    18642.04    638.01 o 
  10   5 -12     5819.45     5649.95    284.22 o 
  11   5 -12     6285.00     6417.76    290.43 o 
  12   5 -12     1998.10     2096.50    210.56 o 
  13   5 -12     2160.78     2173.21    301.19 o 
  14   5 -12     3649.64     3063.23    251.33 o 
  15   5 -12     8718.88     9340.81    390.73 o 
  16   5 -12      209.39      236.68    226.38 o 
  17   5 -12     5346.56     5484.29    325.72 o 
  18   5 -12     2936.77     2974.58    287.54 o 
  19   5 -12     4567.34     4688.30    382.04 o 
  20   5 -12     4774.62     4719.28    412.55 o 
  21   5 -12     8405.14     8552.90    651.78 o 
  22   5 -12      398.02      861.01    464.31 o 
  23   5 -12     2185.25     1901.15    704.10 o 
  24   5 -12     1061.96      389.29    760.15 o 
   0   6 -12    16493.71    15954.69    629.74 o 
   1   6 -12     5424.63     5514.62    199.11 o 
   2   6 -12     3964.16     4003.13    290.97 o 
   3   6 -12    56525.51    56723.68   1681.05 o 
   4   6 -12     2127.25     2205.40    177.68 o 
   5   6 -12     9900.27     9629.21    378.97 o 
   6   6 -12     7528.61     7391.15    323.86 o 
   7   6 -12    23596.66    23680.18    682.31 o 
   8   6 -12     5358.27     5429.41    223.47 o 
   9   6 -12    12030.13    11538.91    459.43 o 
  10   6 -12      437.96      304.89    194.28 o 
  11   6 -12     2909.04     2899.13    235.13 o 
  12   6 -12     1055.07     1348.33    203.77 o 
  13   6 -12     2697.64     3306.44    254.23 o 
  14   6 -12     7176.73     7209.91    343.47 o 
  15   6 -12    12613.30    12469.66    523.38 o 
  16   6 -12     1197.18      815.04    353.18 o 
  17   6 -12      878.38      978.02    316.06 o 
  18   6 -12     1894.78     1698.03    329.69 o 
  19   6 -12     3517.86     3766.38    442.90 o 
  20   6 -12        1.47     -415.32    415.32 o 
  21   6 -12      238.95      227.47    414.09 o 
  22   6 -12     1646.96      729.44    668.78 o 
  23   6 -12      343.79      596.61    737.12 o 
  24   6 -12      650.34      558.98    774.74 o 
   1   7 -12    11851.97    11728.32    378.23 o 
   2   7 -12     2887.77     2990.61    192.19 o 
   3   7 -12    21858.54    21049.33    745.04 o 
   4   7 -12    27280.64    28402.12    866.77 o 
   5   7 -12    47746.58    48418.41   1436.34 o 
   6   7 -12      567.85      492.99    163.91 o 
   7   7 -12    22740.76    21990.36    748.09 o 
   8   7 -12    11981.88    11564.43    465.96 o 
   9   7 -12    17717.96    17817.08    710.27 o 
  10   7 -12     5045.11     4881.21    347.64 o 
  11   7 -12    24840.80    23264.22    941.19 o 
  12   7 -12     3464.71     3642.11    336.74 o 
  13   7 -12     5623.29     5468.88    522.04 o 
  14   7 -12       46.38      173.72    278.97 o 
  15   7 -12     9105.17     9602.18    523.88 o 
  16   7 -12     7506.74     6706.47    453.47 o 
  17   7 -12    15227.28    15466.85    707.14 o 
  18   7 -12     1586.41     1151.61    343.89 o 
  19   7 -12     2153.41     2295.83    373.13 o 
  20   7 -12       14.38     -110.89    415.95 o 
  21   7 -12     4850.82     5710.55    582.80 o 
  22   7 -12      102.82      436.13    693.35 o 
  23   7 -12     1622.43     1322.21    747.10 o 
   0   8 -12    22233.91    22050.88   1089.67 o 
   1   8 -12    11637.10    12106.13    562.66 o 
   2   8 -12     1611.79     1675.52    327.61 o 
   3   8 -12     5020.73     4985.80    489.75 o 
   4   8 -12      799.21      842.03    156.75 o 
   5   8 -12     1202.25     1159.17    175.35 o 
   6   8 -12     3589.20     3537.42    230.44 o 
   7   8 -12     2271.50     2532.62    285.49 o 
   8   8 -12    11797.94    11654.35    485.64 o 
   9   8 -12     8521.23     8215.69    451.11 o 
  10   8 -12       24.04      -21.01    249.91 o 
  11   8 -12     1072.25     1388.72    327.14 o 
  12   8 -12     5893.46     5835.75    407.68 o 
  13   8 -12     4718.94     4721.89    381.24 o 
  14   8 -12     2333.61     1766.36    472.80 o 
  15   8 -12     3029.70     3458.38    361.34 o 
  16   8 -12     2252.75     2156.04    483.39 o 
  17   8 -12      396.65      -33.64    325.73 o 
  18   8 -12      361.06      415.60    333.49 o 
  19   8 -12       24.80     -275.10    353.03 o 
  20   8 -12     4437.45     5022.63    470.96 o 
  21   8 -12      297.09     -587.39    742.49 o 
  22   8 -12      540.19     -451.49    751.71 o 
   1   9 -12     8097.76     7970.81    441.34 o 
   2   9 -12     1958.21     2340.83    327.32 o 
   3   9 -12     5001.50     4756.32    330.47 o 
   4   9 -12     2649.81     2660.68    294.13 o 
   5   9 -12     7113.27     6633.64    417.94 o 
   6   9 -12     1341.06     1236.97    278.53 o 
   7   9 -12     9846.52    10273.75    520.42 o 
   8   9 -12      917.47      766.38    279.26 o 
   9   9 -12    12254.04    12513.81    598.74 o 
  10   9 -12     1528.58     1718.35    316.38 o 
  11   9 -12     4957.03     4776.92    372.52 o 
  12   9 -12      873.76      993.41    382.27 o 
  13   9 -12    16694.69    16314.09    756.67 o 
  14   9 -12     2788.93     2754.16    369.92 o 
  15   9 -12     7045.99     7450.64    456.59 o 
  16   9 -12     1612.03     1703.62    477.29 o 
  17   9 -12      208.40       74.05    360.66 o 
  18   9 -12      762.19     1168.87    439.18 o 
  19   9 -12     5507.49     5999.34    508.01 o 
  20   9 -12       92.25     -317.73    406.34 o 
   0  10 -12      553.75      175.07    509.84 o 
   1  10 -12     3377.47     2805.80    403.84 o 
   2  10 -12     7092.36     6911.19    420.20 o 
   3  10 -12     4633.00     4237.99    344.86 o 
   4  10 -12      404.07      332.40    268.85 o 
   5  10 -12     5472.08     5462.74    380.84 o 
   6  10 -12    18442.50    19716.38   1640.03 o 
   7  10 -12    14029.55    14256.46    648.03 o 
   8  10 -12      190.33      -90.79    273.39 o 
   9  10 -12      776.98      806.32    304.23 o 
  10  10 -12     1301.02     1484.42    323.06 o 
  11  10 -12     4327.29     4467.70    393.39 o 
  12  10 -12      325.80      154.28    332.66 o 
  13  10 -12     1215.20     1049.97    335.94 o 
  14  10 -12     5217.32     4819.91    424.30 o 
  15  10 -12      384.06       17.66    334.21 o 
  16  10 -12      640.42      183.06    368.25 o 
  17  10 -12     1254.05     1307.53    517.94 o 
  18  10 -12     2943.15     1909.49    440.25 o 
  19  10 -12     1829.26     1889.98    446.99 o 
   1  11 -12     3041.16     2829.06    439.46 o 
   2  11 -12     8270.78     8298.83    588.54 o 
   3  11 -12     2778.65     2937.38    431.19 o 
   4  11 -12     4667.38     4494.21    414.79 o 
   5  11 -12    20083.12    20032.21    902.05 o 
   6  11 -12      608.24      456.06    303.30 o 
   7  11 -12     1493.76     1668.08    320.39 o 
   8  11 -12     1358.07     1174.08    328.66 o 
   9  11 -12     5086.08     5458.52    422.29 o 
  10  11 -12     2750.88     2502.26    361.93 o 
  11  11 -12      895.41     1168.11    342.93 o 
  12  11 -12     4207.85     4827.43    435.20 o 
  13  11 -12     2278.83     2989.84    474.19 o 
  14  11 -12      582.73      146.60    384.19 o 
  15  11 -12     1429.26      841.63    392.98 o 
  16  11 -12     2236.70     2722.51    598.81 o 
  17  11 -12     6066.39     6458.65    786.64 o 
   0  12 -12     5631.52     5552.97    817.74 o 
   1  12 -12     5698.87     5927.01    567.50 o 
   2  12 -12      104.37     -224.22    417.29 o 
   3  12 -12    19438.24    20770.91   1078.06 o 
   4  12 -12     1389.88     1788.28    463.62 o 
   5  12 -12     6184.97     6790.65    600.11 o 
   6  12 -12      276.25      325.73    327.99 o 
   7  12 -12     5486.71     5404.52    434.19 o 
   8  12 -12     1676.52     1135.62    352.13 o 
   9  12 -12    10090.17     9655.32    567.98 o 
  10  12 -12     1525.56     1871.27    371.76 o 
  11  12 -12     1153.47     1370.31    384.03 o 
  12  12 -12      526.92      718.84    639.60 o 
  13  12 -12      775.84     -407.67    524.72 o 
  14  12 -12     3641.44     3754.50    595.08 o 
  15  12 -12     2405.95     2082.02    586.33 o 
   1  13 -12     1408.26     1367.07    467.31 o 
   2  13 -12      100.59        3.56    469.39 o 
   3  13 -12     5599.75     5685.72    573.61 o 
   4  13 -12     4433.16     5118.18    553.42 o 
   5  13 -12     4727.38     4605.88    580.23 o 
   6  13 -12      989.65     1556.14    517.95 o 
   7  13 -12        5.04     -370.47    483.37 o 
   8  13 -12     1267.82     1071.01    514.70 o 
   9  13 -12     2871.77     3159.85    561.06 o 
  10  13 -12      662.20      366.94    496.53 o 
  11  13 -12     6959.11     6887.71    677.65 o 
  12  13 -12       96.36      224.55    557.54 o 
   0  14 -12     1326.62     1548.72    741.73 o 
   1  14 -12      238.76      236.11    503.73 o 
   2  14 -12     4291.19     4426.75    624.82 o 
   3  14 -12     1608.22      740.61    522.24 o 
   4  14 -12      622.11      999.92    544.01 o 
   5  14 -12     2100.76     2319.59    596.99 o 
   6  14 -12     7021.10     7780.42    787.41 o 
   7  14 -12     4450.54     4945.68    649.91 o 
   2   0 -11    15867.58    15490.90    563.39 o 
   4   0 -11   335994.31   347311.19  14908.61 o 
   6   0 -11      424.00      523.19    156.36 o 
   8   0 -11   150922.75   147540.05   6118.00 o 
  10   0 -11     3461.42     3841.75    309.05 o 
  12   0 -11    40239.49    39292.70   1914.21 o 
  14   0 -11     4264.70     4594.76    318.60 o 
  16   0 -11   129617.82   142201.92   8448.47 o 
  18   0 -11     3420.01     3699.42    542.86 o 
  20   0 -11     6061.14     5870.08    717.92 o 
  22   0 -11     1244.54     1416.65    594.30 o 
  24   0 -11     5444.25     5546.83    850.76 o 
  26   0 -11     6968.13     7877.97    991.27 o 
   0   1 -11    22246.78    21513.89    675.12 o 
   1   1 -11    39200.40    41258.23   1067.40 o 
   2   1 -11    10376.52    11172.46    318.61 o 
   3   1 -11    14771.58    16276.14    636.54 o 
   4   1 -11     8016.41     8114.30    256.51 o 
   5   1 -11    21042.94    22793.88    780.50 o 
   6   1 -11     9068.16    10805.64    660.73 o 
   7   1 -11    23131.34    23671.15    898.60 o 
   8   1 -11     5981.64     6501.38    208.30 o 
   9   1 -11    22066.80    21973.34    624.68 o 
  10   1 -11     5531.48     6211.12    625.86 o 
  11   1 -11      769.64     2234.81    765.83 o 
  12   1 -11    10424.29    10862.99    461.47 o 
  13   1 -11    28551.39    27803.09    885.04 o 
  14   1 -11    14102.92    14396.15    500.14 o 
  15   1 -11    11874.71    12764.14    793.16 o 
  16   1 -11    16059.38    17319.29    670.39 o 
  17   1 -11     1329.95     1471.75    242.46 o 
  18   1 -11    15165.12    16070.70    884.62 o 
  19   1 -11     1191.06      998.95    512.14 o 
  20   1 -11      909.50     1749.59    391.11 o 
  21   1 -11     8311.50     8893.58    642.29 o 
  22   1 -11     3260.67     3951.49    661.10 o 
  23   1 -11     2444.65     2482.82    455.60 o 
  24   1 -11     2330.96     3912.80    503.55 o 
  25   1 -11      805.79     2177.08    487.24 o 
  26   1 -11     3127.50     3297.40    526.09 o 
   1   2 -11    19015.88    19285.23    513.88 o 
   2   2 -11     8970.03     9115.71    257.03 o 
   3   2 -11    19854.48    19773.06    528.98 o 
   4   2 -11     2900.29     3048.22    142.76 o 
   5   2 -11     4057.05     3991.57    171.40 o 
   6   2 -11     4662.77     4443.12    179.53 o 
   7   2 -11      747.10      648.01    103.77 o 
   8   2 -11     4433.64     4570.42    206.21 o 
   9   2 -11     5196.09     5221.90    236.99 o 
  10   2 -11     2359.30     2098.92    190.73 o 
  11   2 -11    24508.68    23538.53    689.10 o 
  12   2 -11     6620.75     6438.02    273.51 o 
  13   2 -11      105.12      -99.55    200.28 o 
  14   2 -11     7171.22     7010.97    367.82 o 
  15   2 -11     9014.13     9374.99    452.56 o 
  16   2 -11     1386.80     1485.32    233.11 o 
  17   2 -11      989.30     1066.20    231.83 o 
  18   2 -11     2326.23     2186.99    275.67 o 
  19   2 -11      776.81      956.33    345.87 o 
  20   2 -11     1125.83     1583.46    383.19 o 
  21   2 -11      275.15      590.38    602.75 o 
  22   2 -11     4947.88     5517.63    495.23 o 
  23   2 -11     3195.71     3117.52    474.53 o 
  24   2 -11     1230.78      900.12    451.09 o 
  25   2 -11      517.79      851.62    478.95 o 
  26   2 -11      419.36     -141.00    479.43 o 
   0   3 -11    54822.09    58129.25   2124.18 o 
   1   3 -11    62368.35    67196.21   1914.39 o 
   2   3 -11    21379.91    22711.01    619.10 o 
   3   3 -11    15872.92    15320.47    412.38 o 
   4   3 -11     7356.48     7284.04    296.58 o 
   5   3 -11    52512.72    53056.23   1475.35 o 
   6   3 -11    24496.06    25199.24    747.90 o 
   7   3 -11    33361.43    35262.50    957.30 o 
   8   3 -11     4726.39     5777.03    349.91 o 
   9   3 -11    10620.87    11095.20    617.98 o 
  10   3 -11     2327.03     2656.30    276.84 o 
  11   3 -11     1102.90     1094.90    190.95 o 
  12   3 -11     7348.11     7808.49    456.60 o 
  13   3 -11    57182.35    55701.65   1744.91 o 
  14   3 -11    11162.90    11236.76    433.10 o 
  15   3 -11     5415.42     5389.71    318.94 o 
  16   3 -11     2058.60     2153.61    252.91 o 
  17   3 -11     7405.06     7300.43    408.10 o 
  18   3 -11      858.05     1096.61    253.85 o 
  19   3 -11      414.95      518.08    263.52 o 
  20   3 -11     4556.85     4373.87    480.66 o 
  21   3 -11     7328.23     6940.00    573.73 o 
  22   3 -11     1965.62     1562.35    428.11 o 
  23   3 -11      335.32      625.26    419.39 o 
  24   3 -11      670.17     1207.30    564.74 o 
  25   3 -11     8476.19     9440.80    724.27 o 
  26   3 -11      677.96      789.97    541.31 o 
   1   4 -11    28062.69    27940.91    743.73 o 
   2   4 -11    15704.38    15367.03    412.71 o 
   3   4 -11     4748.32     4597.04    199.10 o 
   4   4 -11    70428.83    72316.95   2205.50 o 
   5   4 -11    11880.60    11691.57    437.05 o 
   6   4 -11     2600.56     2662.77    143.36 o 
   7   4 -11    11876.82    11513.17    380.06 o 
   8   4 -11     1981.36     2037.29    166.42 o 
   9   4 -11     1039.61      882.76    177.77 o 
  10   4 -11     1098.45     1365.23    163.42 o 
  11   4 -11     6333.08     6099.38    283.66 o 
  12   4 -11     5991.93     6302.69    297.45 o 
  13   4 -11      599.53      513.50    179.69 o 
  14   4 -11     1969.59     2352.38    218.66 o 
  15   4 -11    11293.83    11144.53    441.08 o 
  16   4 -11     9038.00     9063.85    404.73 o 
  17   4 -11      286.63      260.92    251.35 o 
  18   4 -11     3197.31     3101.71    314.14 o 
  19   4 -11     4660.93     5843.26    374.18 o 
  20   4 -11     1737.23     2411.73    815.67 o 
  21   4 -11     1003.16     1071.16    425.40 o 
  22   4 -11      228.12      130.21    418.61 o 
  23   4 -11      195.23      182.01    457.35 o 
  24   4 -11     2033.97     2756.57    741.34 o 
  25   4 -11      413.55      763.38    501.60 o 
  26   4 -11     2597.21     3088.18    616.57 o 
   0   5 -11      397.94      400.58    128.88 o 
   1   5 -11    18811.40    19489.43    520.87 o 
   2   5 -11    12820.43    12548.71    395.16 o 
   3   5 -11     7290.94     8371.42    413.86 o 
   4   5 -11     1578.98     1633.12    147.82 o 
   5   5 -11     1354.88     1488.92    156.81 o 
   6   5 -11     7804.12     7870.94    261.04 o 
   7   5 -11     4553.66     4523.66    229.69 o 
   8   5 -11     7403.96     8178.00    532.36 o 
   9   5 -11     4340.76     4285.08    237.72 o 
  10   5 -11     2174.17     2022.83    183.99 o 
  11   5 -11     3758.29     4225.51    337.61 o 
  12   5 -11     2265.19     2158.48    247.87 o 
  13   5 -11    12880.04    12604.98    487.52 o 
  14   5 -11      344.12      327.45    196.27 o 
  15   5 -11     3853.75     4285.37    270.63 o 
  16   5 -11    10790.36    10943.26    450.34 o 
  17   5 -11     2209.39     2251.96    249.97 o 
  18   5 -11      317.61      746.69    243.13 o 
  19   5 -11      608.74      795.94    258.83 o 
  20   5 -11     2671.98     2556.58    291.53 o 
  21   5 -11     1593.48     1184.82    329.07 o 
  22   5 -11      708.86      934.03    438.40 o 
  23   5 -11     3530.79     4230.84    547.65 o 
  24   5 -11     2342.56     2260.98    500.69 o 
  25   5 -11       92.58     -111.34    737.12 o 
   1   6 -11    10025.08    10558.91    331.69 o 
   2   6 -11     6824.50     6869.52    282.74 o 
   3   6 -11     7515.84     7695.85    294.77 o 
   4   6 -11     4925.68     5004.21    200.68 o 
   5   6 -11     1634.74     1634.34    164.44 o 
   6   6 -11     4202.82     4225.32    186.19 o 
   7   6 -11      179.01      225.81    143.08 o 
   8   6 -11      668.19      793.58    156.77 o 
   9   6 -11     1885.82     1933.41    188.00 o 
  10   6 -11     7143.03     7188.12    333.32 o 
  11   6 -11     5856.71     5960.37    437.34 o 
  12   6 -11     1757.38     1581.67    201.74 o 
  13   6 -11      616.00      443.12    209.35 o 
  14   6 -11     4612.17     4717.04    289.12 o 
  15   6 -11    10092.43     9216.09    421.22 o 
  16   6 -11      206.74      -12.18    227.20 o 
  17   6 -11      560.48      531.18    242.48 o 
  18   6 -11     7456.21     7854.25    421.90 o 
  19   6 -11     7319.44     7946.59    414.93 o 
  20   6 -11     2097.11     2695.02    318.14 o 
  21   6 -11      416.37     1305.75    754.01 o 
  22   6 -11     1148.03      524.88    450.28 o 
  23   6 -11      406.66     -352.44    646.52 o 
  24   6 -11      741.73      492.95    697.19 o 
   0   7 -11     1379.23     1663.92    249.75 o 
   1   7 -11     5611.43     5648.26    255.80 o 
   2   7 -11      179.24       44.05    128.28 o 
   3   7 -11    22943.96    22432.58    705.13 o 
   4   7 -11      629.78      614.32    142.67 o 
   5   7 -11    35654.99    35336.94   1121.20 o 
   6   7 -11     5956.61     6039.58    277.75 o 
   7   7 -11    30325.25    30397.85    953.69 o 
   8   7 -11      634.87      588.73    217.93 o 
   9   7 -11     1517.89     1512.45    194.98 o 
  10   7 -11    10946.91    10819.28    430.54 o 
  11   7 -11     3757.84     3960.24    251.31 o 
  12   7 -11     2951.38     3091.44    291.18 o 
  13   7 -11    19299.75    20535.13    740.70 o 
  14   7 -11     3496.21     4055.51    363.55 o 
  15   7 -11     8190.68     7735.31    447.50 o 
  16   7 -11      553.84        5.62    292.70 o 
  17   7 -11    20222.52    20374.61    924.85 o 
  18   7 -11     7660.63     7863.63    472.83 o 
  19   7 -11      369.05      405.76    333.06 o 
  20   7 -11     3262.27     3269.99    388.82 o 
  21   7 -11     2769.19     3194.81    479.81 o 
  22   7 -11     2861.39     3276.96    525.08 o 
  23   7 -11      711.36      309.44    757.85 o 
   1   8 -11    17621.82    16496.77    725.95 o 
   2   8 -11    10905.40    10979.51    412.41 o 
   3   8 -11     1042.75      604.38    220.15 o 
   4   8 -11    20019.97    20023.04    679.56 o 
   5   8 -11    25681.19    26993.94    876.09 o 
   6   8 -11     3072.63     3135.13    213.61 o 
   7   8 -11    16324.23    16269.19    681.81 o 
   8   8 -11     6204.07     6018.68    362.62 o 
   9   8 -11     5680.24     6559.81    376.90 o 
  10   8 -11     9072.12     9354.67    479.20 o 
  11   8 -11     3648.62     3672.06    327.56 o 
  12   8 -11     1242.11     1055.76    275.97 o 
  13   8 -11     1231.97      712.98    271.95 o 
  14   8 -11      490.62      448.76    283.97 o 
  15   8 -11     6847.78     6633.60    428.63 o 
  16   8 -11     6897.88     6741.67    453.49 o 
  17   8 -11     4058.26     4220.55    399.44 o 
  18   8 -11     3744.81     3974.94    401.99 o 
  19   8 -11     3171.72     3025.58    410.46 o 
  20   8 -11     1095.24      801.27    360.76 o 
  21   8 -11      915.17      583.00    386.57 o 
  22   8 -11       92.41     -671.85    671.85 o 
   0   9 -11     8913.18     9937.29    817.74 o 
   1   9 -11    19276.41    18754.03    798.89 o 
   2   9 -11      680.69      202.15    235.42 o 
   3   9 -11    33104.57    32330.83   1266.97 o 
   4   9 -11      177.31     -225.48    227.08 o 
   5   9 -11     4909.22     3861.37    313.10 o 
   6   9 -11      329.89      352.00    163.85 o 
   7   9 -11     8482.45     8517.53    384.58 o 
   8   9 -11     6259.60     6467.57    717.25 o 
   9   9 -11    25719.23    25667.12   1051.60 o 
  10   9 -11      230.44      318.08    265.93 o 
  11   9 -11     1940.65     2111.53    304.24 o 
  12   9 -11     1647.11     2044.56    311.47 o 
  13   9 -11    20619.20    20389.07    885.27 o 
  14   9 -11      209.98     -255.43    293.97 o 
  15   9 -11     8709.33     9363.40    507.01 o 
  16   9 -11     1587.87     1750.28    452.36 o 
  17   9 -11     1271.39     1226.24    365.69 o 
  18   9 -11      170.64      349.62    358.11 o 
  19   9 -11     2063.36     1725.93    396.44 o 
  20   9 -11     2404.86     3144.38    497.49 o 
  21   9 -11     3455.46     3665.18    576.77 o 
   1  10 -11    30610.34    31270.10   1539.78 o 
   2  10 -11      209.43      103.64    350.01 o 
   3  10 -11     7982.83     7783.49    424.81 o 
   4  10 -11      432.08       -9.75    251.77 o 
   5  10 -11     7565.49     7113.09    435.11 o 
   6  10 -11      912.71      780.00    270.87 o 
   7  10 -11     5310.29     5960.14    389.83 o 
   8  10 -11      878.61      707.62    401.70 o 
   9  10 -11     3622.94     3885.37    340.69 o 
  10  10 -11      597.36      456.12    289.28 o 
  11  10 -11    21386.39    21501.16    912.26 o 
  12  10 -11       29.42      231.60    297.95 o 
  13  10 -11     4266.76     4902.73    403.04 o 
  14  10 -11     1468.87     1921.97    354.27 o 
  15  10 -11     8218.02     8862.32    528.16 o 
  16  10 -11      628.38      786.13    366.74 o 
  17  10 -11      148.81      164.11    353.49 o 
  18  10 -11      927.71      532.90    382.97 o 
  19  10 -11      214.19      463.89    406.38 o 
  20  10 -11      674.66      252.35    503.18 o 
   0  11 -11     3635.94     3698.65    600.45 o 
   1  11 -11     6682.38     7818.56    560.48 o 
   2  11 -11     1520.11     1411.78    387.31 o 
   3  11 -11     9933.51     9995.10    496.63 o 
   4  11 -11      831.59      942.87    299.93 o 
   5  11 -11    12596.30    12106.29    603.27 o 
   6  11 -11     2205.95     2546.64    319.82 o 
   7  11 -11      516.85      378.76    285.76 o 
   8  11 -11     2502.23     2932.91    427.24 o 
   9  11 -11     2445.33     2975.82    345.04 o 
  10  11 -11     1778.94     2232.49    328.19 o 
  11  11 -11     1739.89     2051.35    353.68 o 
  12  11 -11     2921.15     2614.66    362.68 o 
  13  11 -11     9678.16    11129.78    613.54 o 
  14  11 -11      588.01      410.35    346.83 o 
  15  11 -11     2076.49     2318.92    391.48 o 
  16  11 -11     2001.70     2179.57    406.42 o 
  17  11 -11     7430.08     7857.36    703.04 o 
  18  11 -11     3677.33     3933.15    596.65 o 
   1  12 -11     2384.02     2814.49    468.91 o 
   2  12 -11     4216.69     3872.23    502.35 o 
   3  12 -11     1391.49     1769.97    447.13 o 
   4  12 -11     1068.44     1050.01    414.18 o 
   5  12 -11      999.04     1368.07    331.01 o 
   6  12 -11     2483.20     2372.01    347.94 o 
   7  12 -11       69.31       34.10    313.86 o 
   8  12 -11     1572.96     1801.60    429.71 o 
   9  12 -11      835.41     1043.16    335.41 o 
  10  12 -11     5920.74     5701.59    443.87 o 
  11  12 -11     1390.81     1723.99    473.41 o 
  12  12 -11      209.54      147.50    497.82 o 
  13  12 -11     1080.31     1350.69    522.51 o 
  14  12 -11      276.30      417.40    530.81 o 
  15  12 -11     2814.77     3901.04    583.56 o 
   0  13 -11     5430.41     6295.46    797.01 o 
   1  13 -11     4568.32     5229.09    542.66 o 
   2  13 -11      977.54     1616.28    446.51 o 
   3  13 -11       54.24      372.05    483.32 o 
   4  13 -11      337.04      -24.55    455.08 o 
   5  13 -11     3352.07     2384.53    551.69 o 
   6  13 -11     3188.97     3317.48    654.96 o 
   7  13 -11      532.66     -174.35    468.34 o 
   8  13 -11       98.64      810.73    473.82 o 
   9  13 -11      637.86      302.54    489.71 o 
  10  13 -11      855.23     1657.35    519.72 o 
  11  13 -11      367.59      596.01    513.31 o 
  12  13 -11       84.32     -382.46    507.26 o 
  13  13 -11     5171.90     5551.64    646.21 o 
   1  14 -11     5783.85     7253.49    668.87 o 
   2  14 -11     7260.11     7087.29    650.97 o 
   3  14 -11     2461.02     2999.08    536.12 o 
   4  14 -11     2274.38     3358.14    552.00 o 
   5  14 -11        9.11     -310.81    504.16 o 
   6  14 -11      585.08      976.72    528.35 o 
   7  14 -11      230.04      135.02    547.84 o 
   8  14 -11      151.70      267.50    553.82 o 
   9  14 -11     3550.26     3586.30    732.90 o 
   0   0 -10   127720.47   128369.48   5797.60 o 
   2   0 -10    23146.43    23816.08    923.06 o 
   4   0 -10     6029.97     5518.75    408.49 o 
   6   0 -10    42036.79    43902.86   1958.67 o 
   8   0 -10    35223.33    36415.48   1233.67 o 
  10   0 -10     3298.10     3809.11    245.10 o 
  12   0 -10    10551.32    10670.25    677.23 o 
  14   0 -10     3200.45     3628.94    270.03 o 
  16   0 -10      244.37      675.87    243.18 o 
  18   0 -10     3843.89     4952.52    586.62 o 
  20   0 -10     9304.30    10366.51    866.12 o 
  22   0 -10      711.00      916.79    568.20 o 
  24   0 -10     6894.92     7054.85    869.19 o 
  26   0 -10     2055.26     1852.78    747.10 o 
   1   1 -10    28086.97    28069.54    743.75 o 
   2   1 -10    28224.27    28147.91    655.55 o 
   3   1 -10    17443.69    17430.00    428.89 o 
   4   1 -10    27766.69    27159.61    811.93 o 
   5   1 -10    35840.42    35811.77    998.87 o 
   6   1 -10    18754.80    17876.92    525.91 o 
   7   1 -10    15679.90    15484.49    412.42 o 
   8   1 -10    41858.15    40903.05   1170.21 o 
   9   1 -10    24406.70    24617.12    794.93 o 
  10   1 -10    41744.51    39465.20   1456.37 o 
  11   1 -10    10220.71     9647.41    425.65 o 
  12   1 -10    17193.22    16416.19    551.45 o 
  13   1 -10    35184.17    34956.09   1104.36 o 
  14   1 -10    12425.36    12050.64    437.70 o 
  15   1 -10     1356.59     1466.56    174.82 o 
  16   1 -10     8694.63     8698.34    353.65 o 
  17   1 -10     5651.77     5450.33    339.06 o 
  18   1 -10    28601.13    29706.73   1120.10 o 
  19   1 -10     3127.43     3108.28    394.32 o 
  20   1 -10     2714.86     2833.62    472.99 o 
  21   1 -10    11339.37    12244.74    734.23 o 
  22   1 -10     9996.80    10007.10    661.45 o 
  23   1 -10      372.20      325.11    397.31 o 
  24   1 -10      968.61     1274.88    672.62 o 
  25   1 -10     2241.28     2202.78    668.01 o 
  26   1 -10      912.68      672.69    459.33 o 
  27   1 -10      516.41      183.43    486.75 o 
   0   2 -10    47058.43    47805.96   1644.40 o 
   1   2 -10     3404.82     2875.14    214.61 o 
   2   2 -10    27556.99    30986.88    760.32 o 
   3   2 -10     2101.71     2360.82    116.01 o 
   4   2 -10    23437.36    23633.47    649.07 o 
   5   2 -10     1398.49     1796.21    177.70 o 
   7   2 -10    12392.98    14229.83    618.42 o 
   8   2 -10    18835.43    19830.68    677.82 o 
   9   2 -10     1735.69     2238.45    313.70 o 
  10   2 -10    17398.57    16606.79    500.03 o 
  11   2 -10     8455.75     8317.82    482.65 o 
  12   2 -10    39414.82    39176.26   1411.15 o 
  13   2 -10     2348.22     2665.27    313.12 o 
  14   2 -10     2306.13     2218.27    380.85 o 
  15   2 -10     5183.62     5525.78    311.14 o 
  16   2 -10    13202.69    13039.10    562.91 o 
  17   2 -10     3507.48     4028.06    332.46 o 
  18   2 -10     3311.68     3556.04    352.47 o 
  19   2 -10     3385.41     3350.70    304.77 o 
  20   2 -10    20114.25    21873.38   1115.42 o 
  21   2 -10     1238.09     1763.33    394.06 o 
  22   2 -10     1444.06     1570.75    401.74 o 
  23   2 -10      657.33      665.96    457.24 o 
  24   2 -10     2856.66     2967.56    486.45 o 
  25   2 -10     1131.14     2136.20    483.69 o 
  26   2 -10      592.40      306.67    470.48 o 
  27   2 -10      772.30     1166.32    492.41 o 
   1   3 -10    46590.90    46357.19   1194.56 o 
   2   3 -10    96039.70    98434.38   2419.64 o 
   3   3 -10     8974.31     9147.94    298.01 o 
   4   3 -10     5086.46     4942.87    204.59 o 
   5   3 -10    38394.87    36910.55   1053.97 o 
   6   3 -10    10594.25    10421.86    331.09 o 
   7   3 -10    30553.27    30349.02    976.84 o 
   8   3 -10    32721.48    31364.44   1022.82 o 
   9   3 -10     1699.37     1631.72    147.02 o 
  10   3 -10    36994.98    35907.67   1133.83 o 
  11   3 -10     1158.48     1181.12    150.73 o 
  12   3 -10    20079.81    18817.21    647.41 o 
  13   3 -10    23091.56    22339.11    863.62 o 
  14   3 -10    38866.98    37596.50   1389.87 o 
  15   3 -10     3795.72     4049.19    314.27 o 
  16   3 -10      205.19      114.98    217.84 o 
  17   3 -10     1698.35     1837.04    312.46 o 
  18   3 -10     6205.33     6079.19    370.03 o 
  19   3 -10      241.12      219.32    250.29 o 
  20   3 -10     7253.52     7515.74    570.49 o 
  21   3 -10     8414.83     8950.22    859.59 o 
  22   3 -10     4335.45     5081.12    559.75 o 
  23   3 -10     1247.74     1696.84    425.77 o 
  24   3 -10     5304.55     6065.82    575.81 o 
  25   3 -10      811.00     1320.74    487.26 o 
  26   3 -10     3861.49     5564.22    623.29 o 
   0   4 -10   357242.19   359272.94  15555.62 o 
   1   4 -10    25759.78    27903.90    905.05 o 
   2   4 -10     4594.68     4486.03    165.37 o 
   3   4 -10     3647.93     3960.77    282.35 o 
   4   4 -10    39924.77    40393.16   1273.41 o 
   5   4 -10    15306.10    17334.54    823.11 o 
   6   4 -10    15341.80    15661.32    655.38 o 
   7   4 -10    38047.65    38812.37   1257.19 o 
   8   4 -10    78005.07    76935.39   2368.86 o 
   9   4 -10     1914.22     2193.93    311.16 o 
  10   4 -10    10406.67    10043.78    379.06 o 
  11   4 -10     7005.59     6820.66    297.87 o 
  12   4 -10    64119.76    61870.79   1962.51 o 
  13   4 -10     7565.56     7794.12    694.89 o 
  14   4 -10     2362.22     2751.62    209.77 o 
  15   4 -10     2809.90     2787.66    257.01 o 
  16   4 -10     3062.68     3177.38    281.31 o 
  17   4 -10     1272.84     1371.01    262.17 o 
  18   4 -10      221.12       36.74    245.64 o 
  19   4 -10     7550.03     7263.29    507.93 o 
  20   4 -10     6442.17     6315.65    398.61 o 
  21   4 -10     1614.25     1820.04    325.84 o 
  22   4 -10     3337.84     3938.00    494.36 o 
  23   4 -10      639.65      848.35    426.57 o 
  24   4 -10      119.75      227.20    446.48 o 
  25   4 -10     1472.09     1714.71    478.61 o 
  26   4 -10     3207.14     4704.09    906.81 o 
   1   5 -10     5734.65     6023.31    190.10 o 
   2   5 -10    14442.88    14691.18    417.38 o 
   3   5 -10    16206.24    16087.69    492.44 o 
   4   5 -10    15666.19    15724.31    555.40 o 
   5   5 -10     8690.66     8712.46    265.52 o 
   6   5 -10    13070.79    12331.27    463.03 o 
   7   5 -10     4241.16     4185.02    212.68 o 
   8   5 -10      565.03      350.19    139.88 o 
   9   5 -10     2758.91     2768.41    190.17 o 
  10   5 -10    11015.18    10442.57    403.01 o 
  11   5 -10     9640.58     9679.42    404.05 o 
  12   5 -10    20804.60    20297.21    682.84 o 
  13   5 -10    17999.91    18550.02    639.08 o 
  14   5 -10     3800.49     3747.51    248.26 o 
  15   5 -10     2859.07     3054.36    289.26 o 
  16   5 -10     8705.87     8870.92    384.87 o 
  17   5 -10     2519.86     2236.08    241.80 o 
  18   5 -10     5470.05     5270.86    369.51 o 
  19   5 -10     5439.98     5341.41    388.91 o 
  20   5 -10     1964.70     2332.85    324.21 o 
  21   5 -10     5086.77     5310.15    408.80 o 
  22   5 -10     3552.13     3713.94    516.31 o 
  23   5 -10     3097.38     3615.59    862.28 o 
  24   5 -10     9824.21    10171.91    725.15 o 
  25   5 -10     2360.71     2643.28    542.06 o 
   0   6 -10    64918.73    63982.24   2229.10 o 
   1   6 -10     1296.05     1188.36    138.83 o 
   2   6 -10     2201.08     2337.71    139.92 o 
   3   6 -10    10991.68    11248.22    352.91 o 
   4   6 -10     3217.80     3320.77    173.21 o 
   5   6 -10    27652.49    27258.70    886.71 o 
   6   6 -10     7743.68     7970.01    320.56 o 
   7   6 -10     6035.80     6383.55    298.23 o 
   8   6 -10    27748.51    27110.15    885.39 o 
   9   6 -10    12012.99    11606.01    470.78 o 
  10   6 -10     2034.38     2068.96    260.44 o 
  11   6 -10     5626.78     5685.52    282.62 o 
  12   6 -10    21598.07    21575.54    739.19 o 
  13   6 -10     2715.90     2897.14    330.96 o 
  14   6 -10     4208.94     4557.52    274.75 o 
  15   6 -10     8382.94     8327.97    370.67 o 
  16   6 -10     1512.96     1617.12    235.51 o 
  17   6 -10     9337.66     9663.69    481.88 o 
  18   6 -10     2989.49     3182.81    284.50 o 
  19   6 -10     6067.02     6279.25    360.10 o 
  20   6 -10    16868.47    17453.84    691.96 o 
  21   6 -10     4032.61     4672.28    353.13 o 
  22   6 -10       68.11       62.16    288.50 o 
  23   6 -10     2509.97     2044.49    460.72 o 
  24   6 -10     2018.14     3005.30    782.42 o 
  25   6 -10      557.49      353.97    771.67 o 
   1   7 -10    23738.44    23420.85    698.03 o 
   2   7 -10     7891.88     8262.79    316.40 o 
   3   7 -10     5302.31     5728.24    216.49 o 
   4   7 -10     4542.00     4781.58    225.00 o 
   5   7 -10    10413.65    10520.98    428.77 o 
   6   7 -10     2091.73     2550.38    186.50 o 
   7   7 -10    15777.18    15586.29    539.05 o 
   8   7 -10       73.46       94.92    157.99 o 
   9   7 -10     5184.73     5157.47    276.20 o 
  10   7 -10     2805.41     2757.50    211.81 o 
  11   7 -10     4492.37     4229.05    265.08 o 
  12   7 -10     4708.65     4333.07    348.44 o 
  13   7 -10     8229.47     8006.27    358.39 o 
  14   7 -10      386.24      350.72    207.27 o 
  15   7 -10     1418.06     1296.60    232.26 o 
  16   7 -10     1446.21     1728.37    250.86 o 
  17   7 -10    14800.57    14974.50    603.68 o 
  18   7 -10      115.24       13.57    258.28 o 
  19   7 -10     1108.43     1156.56    275.55 o 
  20   7 -10     1055.10     1138.82    343.16 o 
  21   7 -10     4104.18     3779.53    390.20 o 
  22   7 -10       21.84      173.77    351.41 o 
  23   7 -10     1633.85     1418.19    709.48 o 
  24   7 -10      510.35      911.42    710.25 o 
   0   8 -10    44154.29    43923.13   2045.23 o 
   1   8 -10    21012.13    21462.34    817.53 o 
   2   8 -10     3518.75     3520.00    194.06 o 
   3   8 -10      905.99      932.15    189.74 o 
   4   8 -10     3836.14     3966.57    270.29 o 
   5   8 -10    14344.42    14579.69    512.61 o 
   6   8 -10    14505.71    13408.49    891.99 o 
   7   8 -10    20059.64    19742.54    874.60 o 
   8   8 -10    20226.84    20677.07    840.57 o 
   9   8 -10     2854.09     2549.14    260.87 o 
  10   8 -10     1215.10     1247.77    239.08 o 
  11   8 -10    10701.93    10378.64    515.08 o 
  12   8 -10    12693.56    12502.15    596.89 o 
  13   8 -10    12230.82    12692.67    558.84 o 
  14   8 -10     4319.70     4528.28    520.95 o 
  15   8 -10     2319.47     2322.35    319.06 o 
  16   8 -10     2398.25     2627.90    330.40 o 
  17   8 -10      363.90      329.59    311.47 o 
  18   8 -10     1752.82     1745.51    341.83 o 
  19   8 -10     3369.74     3744.99    650.74 o 
  20   8 -10     5118.39     5600.05    456.52 o 
  21   8 -10      888.78      585.43    384.79 o 
  22   8 -10     1925.72     2170.18    409.46 o 
  23   8 -10     1127.36      737.89    771.67 o 
   1   9 -10    10201.97     9957.63    521.49 o 
   2   9 -10     5927.85     6188.33    387.92 o 
   3   9 -10      561.50      501.57    252.97 o 
   4   9 -10     5891.92     5703.54    271.92 o 
   5   9 -10     7669.37     7572.92    310.83 o 
   6   9 -10     1875.12     1851.26    176.80 o 
   7   9 -10     3969.01     4148.82    447.07 o 
   8   9 -10     1516.97     1453.10    249.65 o 
   9   9 -10     5080.80     5200.74    369.08 o 
  10   9 -10     4662.17     4558.69    339.09 o 
  11   9 -10     3977.05     4079.68    530.23 o 
  12   9 -10     1556.31     1065.33    288.67 o 
  13   9 -10     8822.39     7899.10    667.55 o 
  14   9 -10     1670.58     1687.61    306.76 o 
  15   9 -10      976.59     1054.73    317.95 o 
  16   9 -10     1461.33     1182.63    329.17 o 
  17   9 -10      237.36      240.01    333.10 o 
  18   9 -10     2308.18     2247.66    369.53 o 
  19   9 -10      930.41      472.22    467.11 o 
  20   9 -10     1279.81      862.86    390.99 o 
  21   9 -10     2700.10     2914.64    420.81 o 
  22   9 -10      442.85     1153.48    488.45 o 
   0  10 -10    59806.53    65674.30   4018.07 o 
   1  10 -10      210.79      126.61    337.23 o 
   2  10 -10     2254.14     2258.89    281.96 o 
   3  10 -10     4062.83     3865.13    331.34 o 
   4  10 -10     4421.29     4250.67    328.44 o 
   5  10 -10      711.13      427.99    252.88 o 
   6  10 -10     2379.47     2216.95    290.72 o 
   7  10 -10     6650.77     7038.68    562.86 o 
   8  10 -10    27017.58    28389.95   1077.51 o 
   9  10 -10      540.14      665.06    274.56 o 
  10  10 -10      311.99      107.11    274.33 o 
  11  10 -10     2064.82     2353.56    327.76 o 
  12  10 -10    15553.60    15986.99    728.24 o 
  13  10 -10     1215.57     1304.32    312.70 o 
  14  10 -10     1802.53     2006.76    332.03 o 
  15  10 -10     3003.78     2925.79    373.91 o 
  16  10 -10     3398.16     3292.31    386.44 o 
  17  10 -10     1482.44     1965.52    363.42 o 
  18  10 -10      534.78      271.89    375.40 o 
  19  10 -10     1102.22      958.32    398.45 o 
  20  10 -10     8421.92     9320.33    592.13 o 
   1  11 -10     5917.14     6757.88    523.82 o 
   2  11 -10     3383.57     3505.81    430.22 o 
   3  11 -10     2688.34     2496.75    308.58 o 
   4  11 -10     8924.87     8930.45    483.66 o 
   5  11 -10     5125.88     5309.34    574.20 o 
   6  11 -10      405.00      390.21    274.68 o 
   7  11 -10     9589.40     9361.77    499.72 o 
   8  11 -10     3929.02     4439.77    368.28 o 
   9  11 -10       66.90     -280.60    285.75 o 
  10  11 -10     2775.20     3067.70    346.88 o 
  11  11 -10     1764.02     2440.42    358.04 o 
  12  11 -10     1430.42     1824.53    345.47 o 
  13  11 -10      281.62      321.17    337.73 o 
  14  11 -10      100.43     -332.99    333.29 o 
  15  11 -10     5104.01     4864.83    430.38 o 
  16  11 -10     1392.33     1388.77    363.56 o 
  17  11 -10      827.05     1062.51    689.90 o 
  18  11 -10      261.57      213.10    480.55 o 
   0  12 -10    12710.48    12703.80   1035.81 o 
   1  12 -10     7207.92     6615.51    569.68 o 
   2  12 -10       76.53      334.10    382.22 o 
   3  12 -10     8553.34     8890.62   1308.77 o 
   4  12 -10      481.33      560.52    389.97 o 
   5  12 -10     2856.68     3335.62    347.97 o 
   6  12 -10      316.76      342.07    308.88 o 
   7  12 -10     3078.60     2921.74    552.74 o 
   8  12 -10    13264.06    13404.09    645.43 o 
   9  12 -10     9495.65    10431.95    528.90 o 
  10  12 -10      732.99      356.66    329.24 o 
  11  12 -10     6891.47     6562.36    605.44 o 
  12  12 -10     5461.26     4915.91    565.46 o 
  13  12 -10     1562.07     1577.46    744.80 o 
  14  12 -10     1342.92      841.21    496.41 o 
  15  12 -10     2699.99     3187.23    556.89 o 
  16  12 -10     3620.43     3594.73    606.46 o 
   1  13 -10     1061.67     1205.42    430.43 o 
   2  13 -10     1395.95     1291.95    455.68 o 
   3  13 -10     1347.51     1054.84    458.81 o 
   4  13 -10     1540.67     1378.48    444.64 o 
   5  13 -10     1939.16     2648.98    653.04 o 
   6  13 -10     1148.69      932.18    451.85 o 
   7  13 -10     2389.81     1736.62    512.81 o 
   8  13 -10      584.00      456.67    471.29 o 
   9  13 -10     2199.72     3019.56    549.41 o 
  10  13 -10      585.99      414.14   1034.27 o 
  11  13 -10     4059.63     4420.20    685.29 o 
  12  13 -10      692.14      913.50    518.77 o 
  13  13 -10     2006.52     2299.24    538.49 o 
   0  14 -10    15950.93    15085.62   1403.60 o 
   1  14 -10      843.60     1082.42    520.40 o 
   2  14 -10     2272.95     2990.23    608.12 o 
   3  14 -10      117.94      163.75    879.55 o 
   4  14 -10     1212.13     1813.47    606.59 o 
   5  14 -10      669.18      527.15    499.99 o 
   6  14 -10     5429.25     5555.04    619.94 o 
   7  14 -10      229.86      123.27    520.59 o 
   8  14 -10     5962.92     7781.70   1749.51 o 
   9  14 -10       10.03      -80.96    518.27 o 
  10  14 -10     1871.17     1185.73    551.32 o 
   1  15 -10     4416.80     4229.16    819.28 o 
   2  15 -10     1689.40     1504.78    823.50 o 
   3  15 -10     1169.83      946.03    583.70 o 
   2   0  -9   231243.36   230365.88   8256.43 o 
   4   0  -9     7356.84     7154.53    382.94 o 
   6   0  -9    30430.00    30523.31   1267.08 o 
   8   0  -9    33397.94    31415.23   1462.89 o 
  10   0  -9   145984.59   141667.17   6114.84 o 
  12   0  -9    25595.00    25352.08   1126.51 o 
  14   0  -9     9516.92     9861.88    554.61 o 
  16   0  -9     2789.61     2852.23    288.32 o 
  18   0  -9     2743.09     3005.31    298.86 o 
  20   0  -9     1927.38     1054.23    466.84 o 
  22   0  -9     3966.38     3394.59    588.93 o 
  24   0  -9     4168.77     5205.91    694.89 o 
  26   0  -9     1522.05     1303.01    698.73 o 
   0   1  -9    19906.66    19313.75    575.08 o 
   1   1  -9    22066.68    24221.87    892.09 o 
   2   1  -9    11155.77    12657.17    326.41 o 
   3   1  -9     2574.18     2666.09    184.17 o 
   4   1  -9    27224.99    30897.65    902.85 o 
   5   1  -9    11282.10    13492.03    691.58 o 
   6   1  -9    41713.30    43235.88   1095.22 o 
   7   1  -9    26526.52    29422.99    898.63 o 
   8   1  -9      626.66     1524.47    268.14 o 
   9   1  -9     8716.81     8939.23    895.52 o 
  10   1  -9    38850.20    38655.53   1242.30 o 
  11   1  -9     6241.67     6387.02    327.66 o 
  12   1  -9    12034.89    12664.02    610.21 o 
  13   1  -9     6900.86     7360.86    375.81 o 
  14   1  -9     2398.05     2476.89    254.86 o 
  15   1  -9     5558.13     5704.77    256.75 o 
  16   1  -9     5020.92     5229.56    253.43 o 
  17   1  -9      727.61      726.74    174.44 o 
  18   1  -9     9540.11     8903.72    450.41 o 
  19   1  -9     1214.67     1351.41    295.89 o 
  20   1  -9      924.63     1023.50    260.39 o 
  21   1  -9     2359.48     2628.77    384.69 o 
  22   1  -9     8706.75     9436.74    607.27 o 
  23   1  -9     2557.06     2090.31    442.27 o 
  24   1  -9     3948.80     3996.14    468.81 o 
  25   1  -9      964.88     1062.05    446.49 o 
  26   1  -9      231.71      264.72    445.82 o 
  27   1  -9      315.70     -261.27    478.33 o 
   1   2  -9     7756.67     7892.48    219.98 o 
   2   2  -9    11741.30    11873.33    385.31 o 
   3   2  -9    12415.93    12450.05    363.93 o 
   4   2  -9     9232.66     9097.73    287.66 o 
   5   2  -9     1446.41     1455.83     96.38 o 
   6   2  -9     2355.05     2223.42    192.62 o 
   7   2  -9      471.24      444.56    104.09 o 
   8   2  -9     8644.56     7979.44    307.07 o 
   9   2  -9     5478.73     5509.51    200.80 o 
  10   2  -9    16018.76    15299.55    595.40 o 
  11   2  -9    13188.54    12022.55    500.09 o 
  12   2  -9    20360.11    19461.03    736.21 o 
  13   2  -9     1592.72     1421.91    146.99 o 
  14   2  -9    10483.86    10715.83    421.53 o 
  15   2  -9     4098.26     4034.49    216.41 o 
  16   2  -9     1612.89     1170.12    243.15 o 
  17   2  -9     4523.10     4921.64    314.94 o 
  18   2  -9     5357.47     5507.42    388.32 o 
  19   2  -9      778.50      814.22    247.71 o 
  20   2  -9     2398.74     2218.95    283.63 o 
  21   2  -9      519.25      591.35    273.30 o 
  22   2  -9     8709.31    10334.98   1231.22 o 
  23   2  -9     1153.00      494.62    380.22 o 
  24   2  -9     1385.74     1345.44    427.75 o 
  25   2  -9     1832.84     1639.50    487.78 o 
  26   2  -9     4080.58     4686.98    614.65 o 
  27   2  -9      330.09       60.89    478.52 o 
   0   3  -9    22619.33    23522.09    768.27 o 
   1   3  -9    63167.95    63400.00   1622.05 o 
   2   3  -9    12375.69    13646.42    331.71 o 
   3   3  -9    11199.52    11748.77    447.36 o 
   4   3  -9      280.82      423.79     75.82 o 
   5   3  -9    34696.96    36719.07   1157.44 o 
   6   3  -9    17763.19    18991.63    690.91 o 
   7   3  -9    77483.02    81149.72   2494.63 o 
   8   3  -9    25320.79    25732.20    828.53 o 
   9   3  -9    13935.52    14164.06    481.28 o 
  10   3  -9     1029.97     1091.83    140.75 o 
  11   3  -9     1414.89     1408.03    121.37 o 
  12   3  -9     3040.94     3182.90    226.40 o 
  13   3  -9    34903.42    34744.04   1319.07 o 
  14   3  -9     8151.04     8836.87    439.28 o 
  15   3  -9    31944.75    32903.02   1256.94 o 
  16   3  -9     4130.66     4237.51    286.89 o 
  17   3  -9     1668.76     1625.07    346.50 o 
  18   3  -9     1653.91     2316.15    412.01 o 
  19   3  -9    12163.22    12454.79    857.54 o 
  20   3  -9     6666.82     7063.17    423.10 o 
  21   3  -9     8034.37     8335.25    460.59 o 
  22   3  -9     1238.84     1121.45    309.19 o 
  23   3  -9     3640.50     3604.39    461.62 o 
  24   3  -9     3523.18     4321.97    512.99 o 
  25   3  -9     1719.78      998.83    472.04 o 
  26   3  -9     2143.86     2813.06    542.64 o 
  27   3  -9     6714.19     7739.41    684.08 o 
   1   4  -9    21080.57    21066.29    522.56 o 
   2   4  -9    32725.40    32014.10    914.90 o 
   3   4  -9      146.49       26.38     96.82 o 
   4   4  -9    11231.87    10852.90    371.12 o 
   5   4  -9    13212.34    12559.70    403.00 o 
   6   4  -9     9251.81     8934.78    356.62 o 
   7   4  -9     6610.38     6419.62    267.43 o 
   8   4  -9     6626.33     6610.18    272.88 o 
   9   4  -9     3637.51     3567.66    196.25 o 
  10   4  -9    54118.67    51333.94   1571.72 o 
  11   4  -9     4431.95     4187.38    215.31 o 
  12   4  -9     2143.35     2516.15    189.50 o 
  13   4  -9    11303.52    11178.67    502.67 o 
  14   4  -9     1039.71     1151.53    217.17 o 
  15   4  -9      379.04      377.41    200.86 o 
  16   4  -9     5959.96     5942.16    356.34 o 
  17   4  -9      906.34      854.03    234.23 o 
  18   4  -9    17485.25    17834.92    804.56 o 
  19   4  -9      220.17      576.52    261.51 o 
  20   4  -9     1095.39     1025.52    268.30 o 
  21   4  -9     4571.88     5026.66    375.89 o 
  22   4  -9     3460.55     3943.74    365.89 o 
  23   4  -9      991.98     1571.72    429.09 o 
  24   4  -9     1330.65      924.77    425.40 o 
  25   4  -9      967.73      687.85    446.96 o 
  26   4  -9     2193.20     2908.29    814.67 o 
   0   5  -9    46863.36    47330.18   1721.28 o 
   1   5  -9    18262.28    18240.51    501.22 o 
   2   5  -9    10490.00    11165.83    316.98 o 
   3   5  -9    19745.54    19614.98    654.58 o 
   4   5  -9     6597.14     6804.53    304.75 o 
   5   5  -9    23792.80    23821.20    774.02 o 
   6   5  -9    32631.04    32973.49   1040.21 o 
   7   5  -9    60286.05    60157.96   1848.77 o 
   8   5  -9    17697.13    18616.82   1200.91 o 
   9   5  -9     1056.93     1310.45    277.11 o 
  10   5  -9     8075.15     7692.68    321.77 o 
  11   5  -9    24192.21    22645.52    746.55 o 
  12   5  -9    12218.90    12737.99    610.66 o 
  13   5  -9     7548.03     7258.16    337.73 o 
  14   5  -9    12505.96    12315.26    821.45 o 
  15   5  -9     7284.09     6932.51    334.52 o 
  16   5  -9      310.60      -10.02    221.71 o 
  17   5  -9     2031.85     2698.93    275.88 o 
  18   5  -9     3560.03     4169.02    324.93 o 
  19   5  -9    17363.74    17615.10    735.84 o 
  20   5  -9     5442.12     6553.64    626.78 o 
  21   5  -9     7031.30     7272.61    461.25 o 
  22   5  -9     4033.65     3623.97    389.28 o 
  23   5  -9     4230.50     5030.00    412.83 o 
  24   5  -9     4808.51     5690.25    557.05 o 
  25   5  -9     1985.76     1943.17    514.52 o 
  26   5  -9     2331.20     1347.01    513.40 o 
   1   6  -9     5236.87     5282.42    197.20 o 
   2   6  -9    16916.94    17907.47    528.40 o 
   3   6  -9     9552.05     9424.72    338.03 o 
   4   6  -9    34520.16    33954.68   1108.65 o 
   5   6  -9    47879.41    48743.88   1516.01 o 
   6   6  -9      974.50     1002.80    173.34 o 
   7   6  -9     2643.97     2659.39    180.01 o 
   8   6  -9    13991.57    13996.01    506.82 o 
   9   6  -9     7084.63     7183.20    322.20 o 
  10   6  -9    21114.96    20515.31    689.37 o 
  11   6  -9      752.01      704.28    168.05 o 
  12   6  -9      536.06      243.60    170.35 o 
  13   6  -9     2219.33     2252.67    215.15 o 
  14   6  -9     7471.71     7259.81    336.62 o 
  15   6  -9      165.86       52.84    195.65 o 
  16   6  -9     3777.81     3924.88    275.85 o 
  17   6  -9     5992.32     6196.06    326.75 o 
  18   6  -9     1798.66     1712.18    254.42 o 
  19   6  -9     3653.17     4038.48    298.87 o 
  20   6  -9     5426.26     5817.33    410.30 o 
  21   6  -9      781.86     1184.67    337.09 o 
  22   6  -9     3857.20     3792.15    403.86 o 
  23   6  -9     1971.16     2123.19    575.37 o 
  24   6  -9      683.06      460.32    498.42 o 
  25   6  -9     2453.61     2206.25    716.39 o 
   0   7  -9    11335.66    11268.57    732.90 o 
   1   7  -9    12297.33    11649.58    392.33 o 
   2   7  -9     1245.17     1463.04    140.62 o 
   3   7  -9     6511.02     6004.03    267.69 o 
   4   7  -9     3097.99     3030.61    181.87 o 
   5   7  -9     1893.81     2255.59    201.48 o 
   6   7  -9     3155.40     3131.06    217.78 o 
   7   7  -9    22182.25    22649.64    701.49 o 
   8   7  -9       76.71        2.67    151.56 o 
   9   7  -9     7687.29     7986.77    347.95 o 
  10   7  -9      445.74      673.19    168.71 o 
  11   7  -9    11606.78    12041.23    441.26 o 
  12   7  -9     4410.73     4893.11    276.63 o 
  13   7  -9     8140.21     8393.77    365.05 o 
  14   7  -9     1398.23     1647.06    220.48 o 
  15   7  -9     3021.63     2885.84    261.43 o 
  16   7  -9    11345.62    11449.53    479.29 o 
  17   7  -9     1445.85      997.76    248.53 o 
  18   7  -9       28.67       44.33    238.18 o 
  19   7  -9     6538.05     6797.76    365.51 o 
  20   7  -9       13.47       51.62    270.82 o 
  21   7  -9      428.28      408.22    286.72 o 
  22   7  -9      548.94      878.93    321.33 o 
  23   7  -9     3602.14     3701.44    427.32 o 
  24   7  -9     5332.48     6273.20    907.58 o 
   1   8  -9     3270.58     3336.52    244.07 o 
   2   8  -9      605.03      746.35    186.56 o 
   3   8  -9     6838.82     7487.69    275.36 o 
   4   8  -9     3237.65     3195.98    191.44 o 
   5   8  -9    35280.16    35071.97    951.31 o 
   6   8  -9      850.92      913.09    184.19 o 
   7   8  -9     9076.36     8901.37    361.97 o 
   8   8  -9     1509.52     1344.90    186.37 o 
   9   8  -9    23612.61    24288.35    789.07 o 
  10   8  -9      233.70      245.87    183.67 o 
  11   8  -9       98.59     -129.16    190.19 o 
  12   8  -9      316.18      253.80    204.04 o 
  13   8  -9    17670.03    17226.23    639.61 o 
  14   8  -9     1619.11     1742.30    232.37 o 
  15   8  -9      588.05      497.14    227.45 o 
  16   8  -9      361.96      362.35    242.93 o 
  17   8  -9     7047.75     6686.76    377.54 o 
  18   8  -9      302.73      385.70    303.40 o 
  19   8  -9     1073.98      700.43    328.17 o 
  20   8  -9       38.21     -140.36    320.25 o 
  21   8  -9     3381.81     3552.88    414.39 o 
  22   8  -9      763.37      914.76    365.46 o 
  23   8  -9     5004.21     4945.55    597.89 o 
   0   9  -9     3477.72     3313.20    493.72 o 
   1   9  -9     7252.22     7313.33    445.64 o 
   2   9  -9     3310.57     3582.48    284.62 o 
   3   9  -9    10965.81    11175.59    482.94 o 
   4   9  -9      451.02      572.58    130.82 o 
   5   9  -9     8102.72     8584.03    336.31 o 
   6   9  -9     8542.92     7923.08    449.42 o 
   7   9  -9    42232.32    41861.49   1463.99 o 
   8   9  -9     2352.35     2317.94    276.50 o 
   9   9  -9     6090.93     5381.67    343.81 o 
  10   9  -9     1083.88     1032.17    249.35 o 
  11   9  -9    14552.56    13693.10    620.12 o 
  12   9  -9      335.09      628.32    264.46 o 
  13   9  -9      432.89      371.51    369.41 o 
  14   9  -9     4222.56     4271.06    361.55 o 
  15   9  -9    13813.16    14338.70    670.06 o 
  16   9  -9     1337.02     1752.07    320.60 o 
  17   9  -9     1247.68      453.54    316.69 o 
  18   9  -9      891.04      -43.49    319.22 o 
  19   9  -9     8978.22     9172.59    536.31 o 
  20   9  -9      140.95      600.16    366.03 o 
  21   9  -9     6292.38     6395.12    499.62 o 
  22   9  -9      692.91      690.78    469.34 o 
   1  10  -9    14447.49    13413.56    758.62 o 
   2  10  -9      612.60      512.31    236.29 o 
   3  10  -9      826.73      937.20    244.16 o 
   4  10  -9     7539.77     7434.87    406.79 o 
   5  10  -9     6023.82     6025.94    357.08 o 
   6  10  -9     2179.01     2375.27    272.06 o 
   7  10  -9     9204.80     9503.61    488.41 o 
   8  10  -9     5480.98     5404.31    390.99 o 
   9  10  -9      649.67      885.13    259.48 o 
  10  10  -9      749.00      891.59    268.22 o 
  11  10  -9     9151.67     8763.17    456.74 o 
  12  10  -9      370.25      301.17    279.20 o 
  13  10  -9     1235.02      861.74    297.19 o 
  14  10  -9      862.20      618.53    304.09 o 
  15  10  -9     1308.26     1458.30    337.62 o 
  16  10  -9     2964.92     2988.48    379.76 o 
  17  10  -9     2264.85     2375.89    366.95 o 
  18  10  -9     1760.43     2012.33    386.76 o 
  19  10  -9     3802.63     3997.52    424.14 o 
  20  10  -9     1047.94     1034.97    386.16 o 
  21  10  -9     2317.95     2606.54    515.30 o 
   0  11  -9      249.83      604.28    516.75 o 
   1  11  -9     7385.70     7331.18    513.02 o 
   2  11  -9     1792.02     1957.04    367.75 o 
   3  11  -9      725.85      363.82    339.83 o 
   4  11  -9      491.16      550.81    269.48 o 
   5  11  -9     4779.26     5300.00    370.40 o 
   6  11  -9     4893.71     5750.20    385.53 o 
   7  11  -9      790.55      479.48    272.28 o 
   8  11  -9      537.89      603.01    278.03 o 
   9  11  -9     1757.28     1513.82    406.40 o 
  10  11  -9     5320.18     5965.50    399.52 o 
  11  11  -9     3598.38     3277.35    338.04 o 
  12  11  -9     1006.63      525.07    307.07 o 
  13  11  -9    11817.17    11148.17    590.67 o 
  14  11  -9      140.78      -17.41    324.80 o 
  15  11  -9     2440.57     2698.28    373.21 o 
  16  11  -9      236.53      -47.88    499.86 o 
  17  11  -9     2128.64     1451.49    514.60 o 
  18  11  -9     2835.06     3416.12    516.58 o 
  19  11  -9     2702.87     3022.73    548.51 o 
   1  12  -9     3198.66     2918.84    427.19 o 
   2  12  -9    10373.01    11317.96    707.93 o 
   3  12  -9     4274.04     4467.09    490.26 o 
   4  12  -9     1093.15      943.48    407.23 o 
   5  12  -9     7691.46     8069.14    459.69 o 
   6  12  -9      174.00      472.36    301.25 o 
   7  12  -9     1738.06     1083.03    306.59 o 
   8  12  -9      740.01      881.05    491.28 o 
   9  12  -9     1562.53     1701.68    324.40 o 
  10  12  -9     6986.17     7369.21    593.36 o 
  11  12  -9     2783.39     2928.46    492.07 o 
  12  12  -9     5663.68     6204.93    602.35 o 
  13  12  -9      500.38      913.98    472.02 o 
  14  12  -9     1535.48     1356.85    496.31 o 
  15  12  -9       57.92     -361.78    494.77 o 
  16  12  -9      223.54      579.64    508.56 o 
  17  12  -9      342.30       44.54    506.57 o 
   0  13  -9     8082.35     8870.78    949.04 o 
   1  13  -9      809.53      569.31    428.47 o 
   2  13  -9     1003.96     1515.06    438.12 o 
   3  13  -9     4105.99     3512.62    525.61 o 
   4  13  -9     2500.26     2494.31    489.74 o 
   5  13  -9     1743.77     2343.14    479.83 o 
   6  13  -9     2314.44     2469.92    729.83 o 
   7  13  -9     2425.23     1941.38    476.85 o 
   8  13  -9      836.21     1256.82    467.16 o 
   9  13  -9     1255.39     1316.55    565.13 o 
  10  13  -9      651.19     1117.92    509.52 o 
  11  13  -9     2357.16     2144.17    517.69 o 
  12  13  -9     2270.78     2913.80    725.99 o 
  13  13  -9      223.43       16.66    521.27 o 
  14  13  -9     3320.37     4262.23    586.19 o 
   1  14  -9     3503.14     3741.66    557.45 o 
   2  14  -9      447.79      903.69    466.34 o 
   3  14  -9     1665.76     2065.17    509.30 o 
   4  14  -9     1125.04     1482.62    506.46 o 
   5  14  -9     1401.07     2221.53    535.61 o 
   6  14  -9      932.75     1649.74    484.29 o 
   7  14  -9     2467.97     3158.30    551.00 o 
   8  14  -9      532.64     1639.98    999.33 o 
   9  14  -9      163.76     -139.40    531.34 o 
  10  14  -9       52.73      -25.25    587.78 o 
  11  14  -9     2138.06     1801.71    580.13 o 
   0  15  -9      786.63     -590.46    750.94 o 
   1  15  -9     2727.23     3127.41    577.12 o 
   2  15  -9      362.13     -117.97    709.09 o 
   3  15  -9      294.57      395.00    500.53 o 
   4  15  -9      263.68      245.14    558.09 o 
   5  15  -9      275.62     -121.24    518.49 o 
   2   0  -8    12255.28    13973.09    532.09 o 
   4   0  -8    19078.39    19441.79    871.55 o 
   8   0  -8    33527.36    34255.70   1575.21 o 
  10   0  -8    34849.23    32814.50   1357.18 o 
  12   0  -8    16786.62    17486.64    885.31 o 
  14   0  -8     5572.21     5837.54    344.86 o 
  16   0  -8    22052.03    22464.57   1053.21 o 
  18   0  -8     6854.37     6969.56    442.66 o 
  20   0  -8      997.46     1283.98    283.42 o 
  22   0  -8     2663.83     2622.92    546.70 o 
  24   0  -8     8437.94     9041.23    843.85 o 
  26   0  -8     2639.46     2888.59    694.12 o 
  28   0  -8      490.53      333.24    681.84 o 
   1   1  -8    21023.14    20705.93    482.07 o 
   2   1  -8    25896.77    26055.09    608.29 o 
   3   1  -8    16015.51    16448.54    398.18 o 
   4   1  -8    45172.64    46959.08   1252.35 o 
   5   1  -8    31432.93    30937.64    776.15 o 
   6   1  -8    10430.36    10530.44    299.39 o 
   7   1  -8    43279.25    41904.38   1510.92 o 
   8   1  -8     8426.06     7451.00    335.27 o 
   9   1  -8      174.08      256.24     91.25 o 
  10   1  -8     3308.40     3194.44    163.41 o 
  11   1  -8     3489.80     3285.75    174.89 o 
  12   1  -8     1709.67     1819.14    141.61 o 
  13   1  -8     8120.99     7876.74    324.08 o 
  14   1  -8    17767.32    17319.75    568.91 o 
  15   1  -8    23012.77    22382.25    737.86 o 
  16   1  -8      302.24      321.58    152.72 o 
  17   1  -8      894.46     1079.66    171.27 o 
  18   1  -8     2842.22     2765.15    206.25 o 
  19   1  -8     3943.92     3808.39    245.38 o 
  20   1  -8     4316.62     4410.54    320.41 o 
  21   1  -8     1448.68     1233.40    272.66 o 
  22   1  -8      379.44     -274.78    639.99 o 
  23   1  -8     4758.69     5091.94    493.49 o 
  24   1  -8     1251.23     1163.55    416.37 o 
  25   1  -8      246.77      247.88    421.70 o 
  26   1  -8     2393.95     2197.78    475.78 o 
  27   1  -8     3816.30     3651.45    539.75 o 
  28   1  -8      599.09      117.48    479.67 o 
   0   2  -8    25388.91    26822.01   1018.83 o 
   1   2  -8     2180.66     2350.77    105.63 o 
   2   2  -8    55172.09    56876.58   1521.36 o 
   3   2  -8     8042.58     9690.09    378.24 o 
   4   2  -8     2553.32     2426.52    111.97 o 
   5   2  -8     2741.14     2893.72    152.94 o 
   6   2  -8   179922.02   185209.05   5438.41 o 
   8   2  -8     7318.39     7437.06    317.04 o 
   9   2  -8     8367.29     8968.85    392.31 o 
  10   2  -8     7822.72     7513.22    420.15 o 
  11   2  -8      588.40      668.26    170.61 o 
  12   2  -8     1588.47     1724.06    146.29 o 
  13   2  -8      119.02      351.32    125.24 o 
  14   2  -8    60384.02    60940.62   1848.27 o 
  15   2  -8      103.79      339.50    244.74 o 
  16   2  -8     5476.85     5490.37    289.47 o 
  17   2  -8     2549.34     2626.76    203.15 o 
  18   2  -8    11633.94    11446.21    452.02 o 
  19   2  -8      932.47      949.16    240.75 o 
  20   2  -8     2701.07     2686.05    388.60 o 
  21   2  -8     3799.50     4012.49    325.38 o 
  22   2  -8     7200.52     7763.83    452.85 o 
  23   2  -8     1259.67     1406.40    420.61 o 
  24   2  -8     3438.93     3900.71    482.46 o 
  25   2  -8      239.96      283.02    432.17 o 
  26   2  -8     1508.41     1401.20    467.20 o 
  27   2  -8       93.54      -23.82    496.48 o 
   1   3  -8    36233.26    37599.89    991.50 o 
   2   3  -8    10040.76     9775.81    255.44 o 
   3   3  -8    13182.80    13735.51    451.88 o 
   4   3  -8    60987.29    62694.04   1915.60 o 
   5   3  -8     3082.97     3033.00    154.09 o 
   6   3  -8     4060.32     4193.38    176.92 o 
   7   3  -8    44138.81    43052.79   1335.99 o 
   8   3  -8    45487.80    46802.32   1476.93 o 
   9   3  -8    19753.12    18597.03    532.30 o 
  10   3  -8      674.92      643.91    102.32 o 
  11   3  -8    15108.04    14513.43    619.63 o 
  12   3  -8     9464.92     8955.24    399.27 o 
  13   3  -8    13523.46    12712.35    443.55 o 
  14   3  -8     4141.39     4227.35    217.19 o 
  15   3  -8    28487.47    27011.50    886.74 o 
  16   3  -8    42316.94    41902.02   1320.64 o 
  17   3  -8      235.96      267.71    209.00 o 
  18   3  -8     7040.58     6855.95    370.11 o 
  19   3  -8    18018.61    18379.77    748.26 o 
  20   3  -8    13558.23    12406.82    591.29 o 
  21   3  -8     3133.47     3494.94    368.53 o 
  22   3  -8     2726.90     2593.16    314.49 o 
  23   3  -8     2889.83     3050.00    400.55 o 
  24   3  -8     1696.54     1693.98    444.39 o 
  25   3  -8      611.60      876.68    450.48 o 
  26   3  -8     6008.09     7184.86    616.78 o 
  27   3  -8     4947.04     5836.74    661.10 o 
   0   4  -8    20395.87    21713.08    768.40 o 
   1   4  -8     3903.84     4059.37    177.35 o 
   2   4  -8    74690.63    79660.31   1944.53 o 
   3   4  -8    14023.27    13812.76    475.25 o 
   4   4  -8      723.35      775.36    162.92 o 
   5   4  -8     4479.68     4541.65    195.32 o 
   6   4  -8   169165.02   171118.73   5297.53 o 
   7   4  -8    24584.96    24975.93    790.00 o 
   8   4  -8    29725.16    30771.74    950.35 o 
   9   4  -8      105.75      326.16    136.93 o 
  10   4  -8     2420.07     2355.56    129.57 o 
  11   4  -8     1202.76     1284.27    146.09 o 
  12   4  -8      729.37      751.27    206.15 o 
  13   4  -8     1822.45     1749.36    272.79 o 
  14   4  -8    77000.80    74401.93   2650.65 o 
  15   4  -8     1802.28     2049.33    360.15 o 
  16   4  -8     8108.04     8620.50    412.41 o 
  17   4  -8     7931.74     7701.52    561.18 o 
  18   4  -8    33328.71    33391.26   1253.63 o 
  19   4  -8     2069.42     1739.18    273.95 o 
  20   4  -8      733.60      903.93    285.81 o 
  21   4  -8     3969.00     4037.20    351.52 o 
  22   4  -8     4112.13     3882.56    346.87 o 
  23   4  -8      645.21      900.40    314.66 o 
  24   4  -8      864.45      818.86    425.06 o 
  25   4  -8      443.59      347.95    472.59 o 
  26   4  -8    10007.98    11314.01    778.56 o 
  27   4  -8      238.76       27.06    472.62 o 
   1   5  -8    66038.36    65971.77   1629.69 o 
   2   5  -8    14133.10    13880.31    365.30 o 
   3   5  -8    15572.04    15908.22    560.85 o 
   4   5  -8     5921.64     5562.32    245.98 o 
   5   5  -8    38893.19    37759.20   1169.73 o 
   6   5  -8     1027.07     1214.57    125.05 o 
   7   5  -8    65732.14    63332.65   1975.04 o 
   8   5  -8     1178.06     1021.96    141.16 o 
   9   5  -8      446.63      429.71    135.11 o 
  10   5  -8     7130.22     7210.11    298.58 o 
  11   5  -8    32563.68    31619.04    997.88 o 
  12   5  -8     9582.38     9144.58    355.64 o 
  13   5  -8     5937.47     5530.87    269.79 o 
  14   5  -8     1187.02     1342.66    212.93 o 
  15   5  -8     9882.78     9386.47    452.14 o 
  16   5  -8     2090.81     2143.90    250.20 o 
  17   5  -8     2729.08     2601.48    283.02 o 
  18   5  -8     1659.23     1410.73    264.18 o 
  19   5  -8     4703.40     4684.80    353.34 o 
  20   5  -8     6202.63     6094.01    414.05 o 
  21   5  -8      754.52      734.38    457.98 o 
  22   5  -8      721.89      523.52    310.73 o 
  23   5  -8      687.82      452.42    328.84 o 
  24   5  -8      841.19     1134.94    357.82 o 
  25   5  -8        0.37     -210.16    499.86 o 
  26   5  -8      734.33      754.23    497.51 o 
   0   6  -8    41479.36    40540.86   1557.05 o 
   1   6  -8    94892.56    97003.65   2611.00 o 
   2   6  -8    28643.21    28963.77    864.84 o 
   3   6  -8    60337.84    59673.68   1858.12 o 
   4   6  -8     6658.13     7041.78    372.38 o 
   5   6  -8     9861.59     9875.79    377.38 o 
   6   6  -8    58344.17    57988.38   1756.80 o 
   7   6  -8     4142.30     4021.52    219.10 o 
   8   6  -8     9275.56     9396.61    377.89 o 
   9   6  -8    59636.62    59975.71   1844.34 o 
  10   6  -8      960.36     1270.56    299.65 o 
  11   6  -8    11400.38    11124.96    435.45 o 
  12   6  -8    13334.00    14009.76    709.04 o 
  13   6  -8    55099.45    53348.20   1662.39 o 
  14   6  -8    16925.22    17335.96    625.12 o 
  15   6  -8      392.31      306.57    185.99 o 
  16   6  -8     1137.07     1197.01    216.66 o 
  17   6  -8     4223.65     4325.84    321.81 o 
  18   6  -8     2286.58     1847.90    296.71 o 
  19   6  -8     2561.31     2140.77    313.21 o 
  20   6  -8     3563.35     3950.38    351.51 o 
  21   6  -8     7000.11     7258.20    454.65 o 
  22   6  -8     1574.78     1532.96    348.66 o 
  23   6  -8     3293.12     3595.90    411.47 o 
  24   6  -8      931.27      879.89    381.80 o 
  25   6  -8     3908.28     3322.44    580.93 o 
   1   7  -8    23635.02    24955.84    734.25 o 
   2   7  -8    21499.63    22116.89    705.37 o 
   3   7  -8    51737.91    51402.32   1615.44 o 
   4   7  -8     4554.44     5066.54    230.35 o 
   5   7  -8      922.10     1037.67    145.17 o 
   6   7  -8     6427.80     6511.88    278.30 o 
   7   7  -8     2339.40     2898.71    194.70 o 
   8   7  -8     2457.60     2729.30    181.33 o 
   9   7  -8     1224.72     1217.78    169.52 o 
  10   7  -8     9854.66     9356.01    391.44 o 
  11   7  -8    59379.26    57594.15   1816.11 o 
  12   7  -8     2866.13     3047.95    221.12 o 
  13   7  -8     1476.93     1238.56    194.02 o 
  14   7  -8      886.36      750.15    229.52 o 
  15   7  -8    52942.07    53618.96   1677.35 o 
  16   7  -8     1227.42     1110.17    227.60 o 
  17   7  -8       68.71      106.23    229.07 o 
  18   7  -8     2591.84     2435.15    282.39 o 
  19   7  -8       69.07      141.80    251.86 o 
  20   7  -8      281.78      183.22    265.55 o 
  21   7  -8     1400.47     1525.65    292.41 o 
  22   7  -8      138.70      141.57    298.81 o 
  23   7  -8    15959.91    17263.06    710.20 o 
  24   7  -8      440.23      329.04    370.35 o 
  25   7  -8     2525.53     2870.84    435.68 o 
   0   8  -8    23141.23    23359.47   1084.47 o 
   1   8  -8     7572.31     7427.98    350.61 o 
   2   8  -8    10923.18    10800.84    489.44 o 
   3   8  -8    20246.31    20215.42    596.49 o 
   4   8  -8     3088.25     2747.69    224.78 o 
   5   8  -8    12702.10    12753.81    468.14 o 
   6   8  -8    29581.21    30576.79    983.44 o 
   7   8  -8     9620.16     9370.46    542.61 o 
   8   8  -8    11713.50    11515.70    443.67 o 
   9   8  -8     2308.33     2384.72    203.80 o 
  10   8  -8      164.62       31.35    171.14 o 
  11   8  -8     1044.02     1285.72    200.90 o 
  12   8  -8     6027.90     6261.53    397.94 o 
  13   8  -8     9233.26     8802.12    401.88 o 
  14   8  -8    22881.34    23615.92    809.56 o 
  15   8  -8     1597.94     1606.04    241.56 o 
  16   8  -8     1740.82     1582.24    255.18 o 
  17   8  -8     4867.20     4812.04    329.82 o 
  18   8  -8     1562.71     1249.78    261.19 o 
  19   8  -8      101.21      -74.47    250.69 o 
  20   8  -8     1904.10     2041.61    302.78 o 
  21   8  -8      113.83      606.53    298.19 o 
  22   8  -8     5143.64     4909.90    451.11 o 
  23   8  -8     1175.85     1309.86    393.63 o 
  24   8  -8      254.31      -85.66    473.94 o 
   1   9  -8     4933.99     4584.21    378.31 o 
   2   9  -8     7737.75     7689.65    395.23 o 
   3   9  -8     3232.84     3068.86    260.12 o 
   4   9  -8     5783.08     5854.86    260.67 o 
   5   9  -8     3717.86     3611.91    279.26 o 
   6   9  -8      281.92      140.66    166.81 o 
   7   9  -8     1759.53     1774.34    194.77 o 
   8   9  -8     6326.67     6303.31    304.11 o 
   9   9  -8     8506.42     8488.38    385.45 o 
  10   9  -8     7477.07     6929.94    328.39 o 
  11   9  -8     3535.81     3045.70    242.92 o 
  12   9  -8     2688.87     2737.00    241.37 o 
  13   9  -8      297.95      354.79    214.25 o 
  14   9  -8     1957.19     1809.30    249.68 o 
  15   9  -8     4385.58     4534.76    304.72 o 
  16   9  -8     3477.49     3722.90    346.44 o 
  17   9  -8     1404.54     1491.91    335.75 o 
  18   9  -8     1252.71     1116.01    332.24 o 
  19   9  -8     3065.76     3099.55    378.23 o 
  20   9  -8     1167.54     1447.68    356.29 o 
  21   9  -8      857.36     1214.25    374.99 o 
  22   9  -8     2341.29     2143.07    424.06 o 
   0  10  -8     1347.99      916.79    464.54 o 
   1  10  -8    13111.90    12708.36    750.70 o 
   2  10  -8    13943.47    14626.37    634.55 o 
   3  10  -8     7377.04     7130.11    411.91 o 
   4  10  -8      712.18      778.15    233.73 o 
   5  10  -8     6974.37     7064.86    387.74 o 
   6  10  -8    22858.67    23467.68    913.11 o 
   7  10  -8      395.23      279.43    235.07 o 
   8  10  -8      145.19     -121.71    247.85 o 
   9  10  -8    11468.70    11126.77    561.76 o 
  10  10  -8     3108.13     3160.89    303.81 o 
  11  10  -8      106.96      153.89    262.66 o 
  12  10  -8      304.06      434.74    278.02 o 
  13  10  -8     6368.30     5655.37    405.72 o 
  14  10  -8    19443.43    19348.78    813.75 o 
  15  10  -8     2564.32     2670.26    337.42 o 
  16  10  -8      464.68      145.46    510.10 o 
  17  10  -8     4275.39     4635.00    408.08 o 
  18  10  -8      472.36       73.34    366.22 o 
  19  10  -8      539.30      238.73    345.71 o 
  20  10  -8       68.65     -296.83    365.69 o 
  21  10  -8     1110.46     1038.49    473.87 o 
   1  11  -8     3628.43     3349.55    537.10 o 
   2  11  -8     4149.89     4806.65    762.46 o 
   3  11  -8    11946.77    12667.67    758.23 o 
   4  11  -8     2208.29     2305.14    282.21 o 
   5  11  -8      956.69     1023.38    252.95 o 
   6  11  -8     1260.60     1371.42    264.70 o 
   7  11  -8     1651.61     1331.17    320.82 o 
   8  11  -8     2206.60     2487.97    293.79 o 
   9  11  -8     3661.58     4067.40    339.67 o 
  10  11  -8     4471.75     4580.43    416.73 o 
  11  11  -8    20465.72    19995.45    883.71 o 
  12  11  -8      464.82      460.66    310.10 o 
  13  11  -8     1313.18     1344.20    316.65 o 
  14  11  -8      457.63      176.22    307.38 o 
  15  11  -8     9936.63    10089.03    546.54 o 
  16  11  -8       27.23     -402.00    402.00 o 
  17  11  -8      609.49      659.90    460.73 o 
  18  11  -8     2075.56     1966.32    494.35 o 
  19  11  -8     2859.88     3596.70    610.04 o 
   0  12  -8     5704.91     5619.77    695.66 o 
   1  12  -8     4207.34     4392.05    687.59 o 
   2  12  -8    10600.81    11577.03    689.22 o 
   3  12  -8    26889.91    27289.39   1337.26 o 
   4  12  -8     1512.72     1616.22    410.69 o 
   5  12  -8     6010.95     5646.13    404.62 o 
   6  12  -8    19129.13    20651.77    866.93 o 
   7  12  -8    13193.35    13046.75    608.69 o 
   8  12  -8      298.79      501.03    289.83 o 
   9  12  -8     9460.15    10684.06    686.99 o 
  10  12  -8       53.06      -22.80    433.34 o 
  11  12  -8     2771.17     2495.70    472.36 o 
  12  12  -8     1014.73      826.15    443.85 o 
  13  12  -8     4238.52     4736.23    772.82 o 
  14  12  -8     4492.97     3878.56    542.16 o 
  15  12  -8     6043.21     6258.42    595.52 o 
  16  12  -8     1118.73     1453.15    497.92 o 
  17  12  -8      913.69      333.11    511.38 o 
   1  13  -8    13180.89    13622.44   1020.45 o 
   2  13  -8     2168.94     1603.95    793.17 o 
   3  13  -8     2412.41     3131.80    763.99 o 
   4  13  -8     1212.59     1514.29    469.28 o 
   5  13  -8    16912.22    18154.38    981.61 o 
   6  13  -8      346.16       24.58    512.14 o 
   7  13  -8     7928.40     9609.48    650.45 o 
   8  13  -8      500.95      610.34    446.72 o 
   9  13  -8     3418.85     4160.26    945.59 o 
  10  13  -8      430.47      838.61    448.38 o 
  11  13  -8     8186.04     8516.11    675.17 o 
  12  13  -8      302.19      358.41    483.93 o 
  13  13  -8     7207.41     6761.47    654.78 o 
  14  13  -8      588.83      233.09    551.30 o 
  15  13  -8      727.35     1387.42    530.18 o 
   0  14  -8      360.82      199.64    673.39 o 
   1  14  -8     5433.02     6407.48    619.67 o 
   2  14  -8     1375.90     1004.16    497.00 o 
   3  14  -8     1346.52     1730.56    489.70 o 
   4  14  -8      111.44       70.11    465.59 o 
   5  14  -8     1547.88     1085.45    506.82 o 
   6  14  -8     3927.66     4118.07    539.35 o 
   7  14  -8      406.27      -69.12    452.05 o 
   8  14  -8      995.82      725.42    488.64 o 
   9  14  -8     2647.27     2464.74    540.55 o 
  10  14  -8     1201.81     1389.38    550.70 o 
  11  14  -8      261.90      589.61    498.49 o 
  12  14  -8      953.91     1634.34    638.45 o 
   1  15  -8     1873.99     1778.36    536.12 o 
   2  15  -8      778.61      748.78    518.80 o 
   3  15  -8     3716.10     3939.97    567.86 o 
   4  15  -8      113.30      227.63    982.06 o 
   5  15  -8     3049.89     2290.53    586.92 o 
   6  15  -8      637.81     1235.67    541.26 o 
   7  15  -8     3413.92     3764.73    595.85 o 
   2   0  -7   418663.44   418322.59  12577.16 o 
   4   0  -7    41518.94    40733.89   1802.88 o 
   6   0  -7     1718.21     1638.22    148.34 o 
   8   0  -7    58469.88    56873.27   2344.64 o 
  10   0  -7   278096.22   276051.03  11780.43 o 
  12   0  -7    51098.34    49079.54   2155.10 o 
  14   0  -7    27404.41    26441.35   1170.54 o 
  16   0  -7    17347.34    17519.88    867.58 o 
  18   0  -7    13985.62    13498.92    728.88 o 
  20   0  -7     9231.43     8661.99    530.00 o 
  22   0  -7    19470.46    18854.14   1485.76 o 
  24   0  -7     6281.78     7185.38    777.81 o 
  26   0  -7     4613.32     4722.17    794.71 o 
  28   0  -7      642.68     1068.82    742.49 o 
   0   1  -7    96904.34   103122.28   2751.94 o 
   1   1  -7    16614.47    17672.11    573.08 o 
   2   1  -7     8861.49     9298.04    257.20 o 
   4   1  -7    68666.87    71184.33   1928.24 o 
   5   1  -7     1997.70     2339.28    198.85 o 
   6   1  -7    23887.92    27552.36   1307.35 o 
   7   1  -7     1342.96     1717.64    202.71 o 
   8   1  -7    44884.31    45469.71   1396.63 o 
   9   1  -7     4892.73     6145.82    905.64 o 
  10   1  -7    44547.30    45288.70   1365.52 o 
  11   1  -7    14449.27    13773.71    464.43 o 
  12   1  -7    81339.74    79624.64   2426.98 o 
  13   1  -7     4124.70     4462.48    273.92 o 
  14   1  -7    30978.11    31094.64    946.20 o 
  15   1  -7     1892.14     2095.07    162.03 o 
  16   1  -7    16494.42    16267.99    549.51 o 
  17   1  -7     2429.78     2143.13    186.03 o 
  18   1  -7     1697.53     1707.62    186.58 o 
  19   1  -7     3687.97     3856.73    236.95 o 
  20   1  -7    18592.53    18124.23    655.78 o 
  21   1  -7      425.52      445.59    238.26 o 
  22   1  -7     9616.11     9874.60    478.28 o 
  23   1  -7     1660.73     1355.18    378.93 o 
  24   1  -7    10655.00    11421.89    722.02 o 
  25   1  -7      786.60      821.37    574.34 o 
  26   1  -7     2487.79     2657.17    475.96 o 
  27   1  -7     1889.50     2785.65    620.41 o 
  28   1  -7      466.43      269.83    513.29 o 
   1   2  -7      880.05      913.18     44.37 o 
   2   2  -7    15791.79    15843.07    460.81 o 
   3   2  -7    30875.23    31763.95    888.19 o 
   4   2  -7   145814.81   143523.03   4248.84 o 
   5   2  -7    28041.25    28051.58    899.57 o 
   6   2  -7    16012.47    16197.52    515.45 o 
   7   2  -7     3737.15     3460.29    150.71 o 
   8   2  -7    49473.90    46522.36   1699.03 o 
   9   2  -7    25873.74    24826.25    947.90 o 
  10   2  -7    17588.57    17226.22    553.75 o 
  11   2  -7     3698.09     3456.39    205.47 o 
  12   2  -7    11614.31    10645.33    357.13 o 
  13   2  -7      285.02      336.61    281.53 o 
  14   2  -7     7947.33     7806.17    370.98 o 
  15   2  -7     5668.40     5772.87    295.43 o 
  16   2  -7     3914.15     3917.57    268.16 o 
  17   2  -7    10679.64     9905.12    482.10 o 
  18   2  -7    13140.53    13102.88    553.50 o 
  19   2  -7      232.27      183.90    225.06 o 
  20   2  -7     4029.32     4067.88    305.67 o 
  21   2  -7     4333.38     4575.13    343.33 o 
  22   2  -7    13533.58    14038.25    633.07 o 
  23   2  -7      541.16      382.23    284.01 o 
  24   2  -7     3073.86     3262.70    459.32 o 
  25   2  -7      494.39     1036.26    433.27 o 
  26   2  -7      306.29      410.54    556.30 o 
  27   2  -7       38.26     -384.70    432.94 o 
  28   2  -7     3017.14     4191.07    548.80 o 
   0   3  -7     2088.43     2845.51    242.53 o 
   1   3  -7    24961.24    25728.25    649.88 o 
   2   3  -7    31066.91    32188.75    894.44 o 
   3   3  -7    10933.15    11339.17    332.57 o 
   4   3  -7     3549.46     3429.85    151.86 o 
   5   3  -7     1181.18     1270.05    116.15 o 
   6   3  -7    81200.98    80070.35   2811.55 o 
   7   3  -7    24327.47    23880.46    775.21 o 
   8   3  -7    28810.58    28477.09    775.33 o 
   9   3  -7    14296.88    13905.89    648.37 o 
  10   3  -7    28416.55    27543.92    997.66 o 
  11   3  -7    11124.74    10639.79    563.37 o 
  12   3  -7     2349.75     2309.19    192.06 o 
  13   3  -7     3120.50     2820.48    214.16 o 
  14   3  -7    18141.88    18051.65    775.34 o 
  15   3  -7    11452.78    10440.68    479.21 o 
  16   3  -7    19740.20    20123.92    757.69 o 
  17   3  -7     3394.90     3693.25    278.54 o 
  18   3  -7    13752.11    13450.26    625.68 o 
  19   3  -7    15506.73    16343.16    691.19 o 
  20   3  -7    14852.40    16447.09    697.93 o 
  21   3  -7      589.65      462.95    271.16 o 
  22   3  -7      838.47     1004.65    283.79 o 
  23   3  -7      240.15      180.30    297.69 o 
  24   3  -7      652.03      843.97    322.71 o 
  25   3  -7      790.37      559.43    418.60 o 
  26   3  -7     2583.59     2933.20    519.82 o 
  27   3  -7     3894.36     5225.65    564.94 o 
   1   4  -7     2143.39     2196.31     88.93 o 
   2   4  -7    84548.30    87325.13   2293.89 o 
   3   4  -7     5181.15     4603.26    251.72 o 
   4   4  -7    31564.10    31179.67    949.48 o 
   5   4  -7    18147.36    17295.97    586.31 o 
   6   4  -7      504.04      515.29    101.83 o 
   7   4  -7    17221.99    16985.59    569.95 o 
   8   4  -7    36342.44    35280.67   1136.24 o 
   9   4  -7    17869.43    16925.29    584.26 o 
  10   4  -7    54431.12    54274.11   1938.24 o 
  11   4  -7     1125.55     1292.85    163.90 o 
  12   4  -7    20251.04    19454.56    775.25 o 
  13   4  -7    12185.31    11623.05    495.45 o 
  14   4  -7     3120.43     3191.59    227.97 o 
  15   4  -7     4689.51     4551.36    287.46 o 
  16   4  -7     3032.32     3131.78    259.15 o 
  17   4  -7     5591.12     5046.07    325.13 o 
  18   4  -7     2303.92     2173.55    339.29 o 
  19   4  -7     1450.34     1438.02    287.00 o 
  20   4  -7    10665.37    10150.90    512.78 o 
  21   4  -7     4197.51     4278.40    343.78 o 
  22   4  -7     1784.46     1439.10    312.10 o 
  23   4  -7     2049.49     2050.17    331.07 o 
  24   4  -7      641.67      415.09    336.20 o 
  25   4  -7      986.89      954.48    329.25 o 
  26   4  -7      327.54      833.95    447.64 o 
  27   4  -7     1894.22     1967.26    554.76 o 
   0   5  -7      463.66      596.02     87.28 o 
   1   5  -7    25399.51    26265.91    727.15 o 
   2   5  -7     4351.82     4470.02    202.06 o 
   3   5  -7     3990.94     4009.33    194.19 o 
   4   5  -7     3341.95     3619.40    339.80 o 
   5   5  -7     2818.53     2909.06    196.24 o 
   6   5  -7    20852.46    20793.26    659.12 o 
   7   5  -7     6273.84     6404.50    462.24 o 
   8   5  -7     5935.93     6152.40    289.92 o 
   9   5  -7     3700.96     3735.50    199.28 o 
  10   5  -7    20407.76    19358.77    650.13 o 
  11   5  -7    18003.19    17414.41    585.73 o 
  12   5  -7     1046.54      879.68    158.21 o 
  13   5  -7    10048.42     9609.23    658.00 o 
  14   5  -7     3987.68     4332.43    286.36 o 
  15   5  -7     7058.45     6743.61    376.19 o 
  16   5  -7     6041.41     6505.29    351.94 o 
  17   5  -7      963.59      790.96    224.50 o 
  18   5  -7     5168.71     5317.91    373.88 o 
  19   5  -7     9812.50     9714.95    484.76 o 
  20   5  -7    10035.21    10335.92    507.27 o 
  21   5  -7     6251.68     6745.99    421.32 o 
  22   5  -7     2495.27     3023.94    358.41 o 
  23   5  -7     2944.31     2848.24    363.95 o 
  24   5  -7     2013.25     2077.91    504.07 o 
  25   5  -7      986.00      807.38    370.92 o 
  26   5  -7       94.47     -493.78    493.78 o 
   1   6  -7    27718.04    28333.66    805.03 o 
   2   6  -7     5192.07     5394.40    221.32 o 
   3   6  -7    26881.37    27644.62    873.79 o 
   4   6  -7    52901.16    54257.59   1646.43 o 
   5   6  -7    20524.53    19536.91    628.15 o 
   6   6  -7     6564.94     6213.76    259.92 o 
   7   6  -7     7878.89     7731.95    324.58 o 
   8   6  -7    17679.89    17157.51    562.92 o 
   9   6  -7    47419.89    46534.54   1449.69 o 
  10   6  -7    14605.77    14025.62    496.44 o 
  11   6  -7    17742.99    17607.16    583.26 o 
  12   6  -7     5087.90     5150.29    248.79 o 
  13   6  -7     8296.21     7718.58    342.26 o 
  14   6  -7     2377.74     2359.28    207.27 o 
  15   6  -7     3938.71     4109.28    415.67 o 
  16   6  -7     3285.06     2865.76    267.49 o 
  17   6  -7     2347.74     2784.75    277.59 o 
  18   6  -7    10540.28     9907.82    486.52 o 
  19   6  -7     8821.08     8780.79    735.18 o 
  20   6  -7     2917.31     3202.38    422.53 o 
  21   6  -7     4434.68     4164.53    383.40 o 
  22   6  -7     4470.74     4891.09    485.93 o 
  23   6  -7     5223.25     5124.32    435.52 o 
  24   6  -7      875.48      781.77    348.82 o 
  25   6  -7     3623.13     3643.39    447.61 o 
  26   6  -7     1784.18     2061.33    413.49 o 
   0   7  -7    26200.57    26716.60   1213.18 o 
   1   7  -7     8372.18     8267.23    532.07 o 
   2   7  -7      449.67      330.69     80.86 o 
   3   7  -7    30067.86    31044.99    905.04 o 
   4   7  -7     2861.06     3059.45    175.11 o 
   5   7  -7    14429.22    14315.76    495.46 o 
   6   7  -7      670.55      821.05    142.01 o 
   7   7  -7    23028.56    21874.01    723.97 o 
   8   7  -7    16675.01    16157.23    550.85 o 
   9   7  -7     8612.74     8805.61    341.14 o 
  10   7  -7     3880.66     3814.14    217.85 o 
  11   7  -7    18156.94    17511.32    637.29 o 
  12   7  -7     4649.96     4822.83    328.27 o 
  13   7  -7     3575.14     3694.10    289.26 o 
  14   7  -7     2011.96     1899.42    219.06 o 
  15   7  -7     2983.48     3114.08    295.58 o 
  16   7  -7     4766.84     5206.48    293.96 o 
  17   7  -7     6404.52     6773.57    349.86 o 
  18   7  -7     2262.70     2058.48    258.48 o 
  19   7  -7     1951.95     2302.21    274.42 o 
  20   7  -7     2596.69     2801.09    329.65 o 
  21   7  -7     7209.52     7990.18    681.18 o 
  22   7  -7     1221.58     1377.26    349.53 o 
  23   7  -7     4986.00     5111.11    443.07 o 
  24   7  -7     1928.62     1771.52    494.29 o 
  25   7  -7     2441.53     3005.07    435.15 o 
   1   8  -7    12252.41    12329.24    562.12 o 
   2   8  -7    42305.52    43323.29   1321.30 o 
   3   8  -7      221.46      320.37    104.21 o 
   4   8  -7      103.10      175.41    151.39 o 
   5   8  -7     3327.14     3711.26    221.98 o 
   6   8  -7     4283.87     4428.13    229.99 o 
   7   8  -7    13443.58    13004.50    470.57 o 
   8   8  -7     4354.46     4590.69    294.36 o 
   9   8  -7    15746.39    14980.32    534.63 o 
  10   8  -7    32774.04    31705.79   1027.88 o 
  11   8  -7     9119.32     8838.91    407.29 o 
  12   8  -7     1639.25     1717.24    210.91 o 
  13   8  -7     9633.83    10096.26    411.91 o 
  14   8  -7     4900.21     5149.39    286.05 o 
  15   8  -7      503.85      302.57    265.99 o 
  16   8  -7     2949.79     2639.31    258.21 o 
  17   8  -7     1085.04     1621.74    251.48 o 
  18   8  -7     4122.04     3908.45    313.63 o 
  19   8  -7     2539.10     2449.29    289.76 o 
  20   8  -7      925.19      886.04    291.59 o 
  21   8  -7     5833.42     6054.10    389.98 o 
  22   8  -7     5022.85     4946.29    375.46 o 
  23   8  -7     5535.66     5120.46    400.43 o 
  24   8  -7      499.17      690.28    357.65 o 
   0   9  -7     6987.80     6718.54    632.69 o 
   1   9  -7    23367.82    23724.42    930.97 o 
   2   9  -7     4365.96     4243.02    233.91 o 
   3   9  -7    34109.84    35045.63   1152.43 o 
   4   9  -7     1244.13     1437.50    171.33 o 
   5   9  -7     7918.48     8079.00    334.32 o 
   6   9  -7     7217.78     7420.36    326.60 o 
   7   9  -7     2726.94     2996.37    298.24 o 
   8   9  -7     3913.71     3647.39    232.31 o 
   9   9  -7    42705.04    42941.88   1396.90 o 
  10   9  -7     1005.85     1179.66    198.74 o 
  11   9  -7     8933.91     8460.16    359.60 o 
  12   9  -7     5123.59     4679.85    282.71 o 
  13   9  -7     6000.53     6137.20    335.81 o 
  14   9  -7     2307.98     2182.37    249.91 o 
  15   9  -7     8205.63     8524.90    499.28 o 
  16   9  -7     1041.03      625.84    300.45 o 
  17   9  -7     4223.07     4432.72    315.35 o 
  18   9  -7      250.45      274.58    267.60 o 
  19   9  -7      396.98      344.15    288.42 o 
  20   9  -7     1139.46     1254.03    394.14 o 
  21   9  -7     8152.48     8540.11    511.26 o 
  22   9  -7     1224.09     1184.66    396.25 o 
  23   9  -7     1652.01     1977.68    416.56 o 
   1  10  -7     3575.87     3747.37    370.97 o 
   2  10  -7      561.59      479.49    278.50 o 
   3  10  -7    10205.52    10202.96    474.17 o 
   4  10  -7    10339.03    10076.04    484.35 o 
   5  10  -7    25914.20    25788.57   1045.28 o 
   6  10  -7       92.74      103.55    217.75 o 
   7  10  -7    13096.16    12624.13    571.46 o 
   8  10  -7     2768.57     3040.99    272.14 o 
   9  10  -7    13874.20    13760.02    651.57 o 
  10  10  -7      210.68      231.11    241.76 o 
  11  10  -7       61.52       -5.92    242.07 o 
  12  10  -7     1942.46     1942.64    299.89 o 
  13  10  -7     2021.55     2196.04    306.41 o 
  14  10  -7       97.39      308.44    276.14 o 
  15  10  -7     3868.88     3468.53    425.18 o 
  16  10  -7     3505.87     3578.63    368.65 o 
  17  10  -7     7359.32     7930.00    495.60 o 
  18  10  -7        2.62      188.09    329.69 o 
  19  10  -7     2258.82     2247.36    377.19 o 
  20  10  -7       41.59       67.81    783.57 o 
  21  10  -7     1874.90     1877.33    529.04 o 
   0  11  -7     1398.23      932.92    467.61 o 
   1  11  -7    15029.85    14323.61    789.98 o 
   2  11  -7      779.19      882.40    351.78 o 
   3  11  -7     7808.05     7563.20    509.93 o 
   4  11  -7      160.59     -228.54    228.54 o 
   5  11  -7     4601.50     4254.21    326.23 o 
   6  11  -7     3184.78     3193.02    288.75 o 
   7  11  -7    21173.91    21491.31    918.51 o 
   8  11  -7     1194.25      684.65    264.11 o 
   9  11  -7    10035.30    10316.47    635.09 o 
  10  11  -7     2094.10     2154.81    291.84 o 
  11  11  -7    13520.48    13069.29    620.54 o 
  12  11  -7      259.59      154.24    283.92 o 
  13  11  -7     1455.89     1451.35    414.66 o 
  14  11  -7      246.99      463.76    304.29 o 
  15  11  -7     2704.58     3226.65    547.85 o 
  16  11  -7     1517.90     1408.08    469.91 o 
  17  11  -7     1901.76     1284.83    584.32 o 
  18  11  -7      244.58      395.43    453.89 o 
  19  11  -7     7816.58     8485.37    897.60 o 
  20  11  -7     1215.11     1126.93    503.16 o 
   1  12  -7       36.95      463.71    347.48 o 
   2  12  -7      900.07      898.03    356.35 o 
   3  12  -7      692.61      857.69    364.37 o 
   4  12  -7      363.09      860.52    604.67 o 
   5  12  -7     3397.80     3315.01    420.80 o 
   6  12  -7      300.10      595.79    275.44 o 
   7  12  -7     2028.12     2241.42    302.70 o 
   8  12  -7       70.97      271.77    395.84 o 
   9  12  -7     2936.32     3194.43    447.67 o 
  10  12  -7     3522.10     4007.70    478.15 o 
  11  12  -7      229.41     -323.48    381.95 o 
  12  12  -7     1773.30     1837.95    451.71 o 
  13  12  -7     4883.75     4731.19    535.20 o 
  14  12  -7      415.53      635.91    422.93 o 
  15  12  -7      816.39     1567.43    479.93 o 
  16  12  -7     1190.58     1149.12    483.20 o 
  17  12  -7      126.36      286.25    479.02 o 
  18  12  -7     3024.03     3936.84    906.43 o 
   0  13  -7    12870.52    12550.23   1058.84 o 
   1  13  -7     2948.46     3330.90    488.91 o 
   2  13  -7      528.04      638.42    411.11 o 
   3  13  -7      722.97      938.33    416.30 o 
   4  13  -7     3717.21     3534.65    495.53 o 
   5  13  -7     1646.30     1678.07    412.32 o 
   6  13  -7     1924.17     1720.47    435.85 o 
   7  13  -7     2078.23     2280.99    445.10 o 
   8  13  -7     5900.04     5864.95    569.78 o 
   9  13  -7      509.83      280.34    443.11 o 
  10  13  -7     1658.52     1874.30    458.45 o 
  11  13  -7      433.48      434.17    498.32 o 
  12  13  -7     6104.36     6229.28    915.64 o 
  13  13  -7      383.64      389.70    658.42 o 
  14  13  -7     2417.82     2665.14    637.30 o 
  15  13  -7     4106.02     5045.16    804.31 o 
   1  14  -7      693.82      560.95    429.34 o 
   2  14  -7     8342.30     8084.02    661.79 o 
   3  14  -7      779.34      585.19    437.06 o 
   4  14  -7      553.44      890.37    499.48 o 
   5  14  -7     1743.71     1626.17    491.41 o 
   6  14  -7      984.73     1626.64    506.28 o 
   7  14  -7     2385.33     3221.91    506.40 o 
   8  14  -7     1014.95      772.51    465.46 o 
   9  14  -7      469.18       26.13    481.53 o 
  10  14  -7     4036.35     4360.17    582.92 o 
  11  14  -7      505.09      180.39    483.05 o 
  12  14  -7     2767.63     2277.67    574.22 o 
   0  15  -7     2670.14     3575.80    781.65 o 
   1  15  -7     3536.21     4450.98    802.00 o 
   2  15  -7      732.40      499.46   1080.72 o 
   3  15  -7     1789.66     2105.12    668.40 o 
   4  15  -7     1928.52     2514.30    542.84 o 
   5  15  -7     3383.21     3254.53    742.11 o 
   6  15  -7     3884.30     3587.42    585.20 o 
   7  15  -7     7097.17     7798.27    758.62 o 
   8  15  -7      686.41     -100.47    512.69 o 
   0   0  -6   415618.38   431907.22  15131.29 o 
   2   0  -6    14081.60    14611.80    394.03 o 
   6   0  -6    16084.08    15778.02    705.08 o 
   8   0  -6   138686.39   135854.36   5745.65 o 
  10   0  -6     5024.78     5947.63    472.22 o 
  12   0  -6    91023.09    92929.48   3962.60 o 
  14   0  -6    27103.69    25982.98   1208.45 o 
  16   0  -6     5842.60     5701.93    598.91 o 
  18   0  -6    23786.13    22582.74   1587.11 o 
  20   0  -6    30433.78    31291.50   2043.20 o 
  22   0  -6    12051.46    12275.38    705.68 o 
  24   0  -6     7337.55     6945.82    830.03 o 
  26   0  -6     8707.70    10200.66    969.01 o 
  28   0  -6      174.18     -638.84    638.84 o 
   1   1  -6    50738.90    53065.11   1235.88 o 
   2   1  -6    14811.67    15480.56    389.05 o 
   3   1  -6    74381.66    76233.03   2116.96 o 
   4   1  -6     5960.24     5356.18    159.90 o 
   5   1  -6    24581.28    25292.39    782.35 o 
   6   1  -6    16737.50    16323.08    638.48 o 
   7   1  -6     2126.34     2134.81    111.20 o 
   8   1  -6    26263.68    25511.36    805.48 o 
   9   1  -6    71527.33    70511.39   2109.79 o 
  10   1  -6    17385.63    17362.65    555.68 o 
  11   1  -6    29681.30    28187.86   1032.66 o 
  12   1  -6    35661.86    33969.04   1294.40 o 
  13   1  -6     1744.48     1914.66    170.45 o 
  14   1  -6    10443.42     9751.43    432.90 o 
  15   1  -6     3680.43     3472.07    240.43 o 
  16   1  -6     5975.26     5874.91    317.54 o 
  17   1  -6    30866.70    30202.83   1131.81 o 
  18   1  -6     9801.11     9662.17    482.73 o 
  19   1  -6     3263.28     2935.13    348.32 o 
  20   1  -6     6096.56     5938.59    355.83 o 
  21   1  -6    10349.29    10325.00    510.03 o 
  22   1  -6     9860.68    10620.22    781.91 o 
  23   1  -6     2413.74     2499.06    312.70 o 
  24   1  -6     9859.59    10598.44    536.65 o 
  25   1  -6     2250.87     2138.86    427.28 o 
  26   1  -6     1798.14     1416.73    430.49 o 
  27   1  -6       83.60     -338.53    671.09 o 
  28   1  -6     1316.18     1180.40    492.07 o 
   0   2  -6   563919.00   592260.06  26685.10 o 
   1   2  -6       76.49       84.53     36.16 o 
   2   2  -6     8902.66     8902.90    262.18 o 
   3   2  -6     9988.67    12636.15    829.76 o 
   4   2  -6    89690.20    96940.78   2922.51 o 
   5   2  -6     6236.28     6449.80    228.23 o 
   6   2  -6     9846.18    10137.24    309.30 o 
   7   2  -6    12906.20    13326.47    478.73 o 
   8   2  -6    77010.91    86239.59   2865.54 o 
   9   2  -6     1527.00     1601.91    135.17 o 
  10   2  -6    47097.70    46813.56   1722.46 o 
  11   2  -6     5130.63     5473.70    368.07 o 
  12   2  -6   147041.52   144598.05   4996.53 o 
  13   2  -6      838.94      754.42    169.67 o 
  14   2  -6    14757.59    13563.04    553.88 o 
  15   2  -6     4292.94     4418.26    364.35 o 
  16   2  -6      771.91      642.71    192.42 o 
  17   2  -6       10.81     -161.63    186.55 o 
  18   2  -6    12520.26    12296.42    544.42 o 
  19   2  -6     4853.05     4400.20    316.93 o 
  20   2  -6    10358.74    10498.73    507.35 o 
  21   2  -6      452.91      428.25    250.58 o 
  22   2  -6     7287.72     7263.26    411.88 o 
  23   2  -6     1578.40     1169.86    346.86 o 
  24   2  -6     4032.11     4584.00    369.74 o 
  25   2  -6      112.17      235.93    381.92 o 
  26   2  -6     4138.27     4413.09    999.33 o 
  27   2  -6      982.76     1026.75    533.26 o 
  28   2  -6      141.86      978.74    601.21 o 
   1   3  -6    10891.85    10854.16    284.62 o 
   2   3  -6    94783.98    96668.93   2607.08 o 
   3   3  -6    10529.41    11387.60    388.61 o 
   4   3  -6    33011.29    31948.21   1027.78 o 
   5   3  -6    32675.67    32244.60    949.24 o 
   6   3  -6    11536.53    11950.61    396.01 o 
   7   3  -6    12916.96    12594.96    418.68 o 
   8   3  -6    65394.43    61160.84   2184.45 o 
   9   3  -6     3693.11     3415.77    221.78 o 
  10   3  -6    20392.51    18989.92    707.30 o 
  11   3  -6     2302.84     2236.66    168.97 o 
  12   3  -6    33319.94    32277.44   1202.78 o 
  13   3  -6     1136.50     1146.99    170.62 o 
  14   3  -6    14738.13    13226.30    548.89 o 
  15   3  -6     2036.65     2033.08    208.94 o 
  16   3  -6     4898.16     4589.50    272.47 o 
  17   3  -6      794.28      566.71    202.03 o 
  18   3  -6     8015.24     7826.82    407.76 o 
  19   3  -6     4219.62     4046.81    321.70 o 
  20   3  -6    11935.50    11703.68    557.21 o 
  21   3  -6      238.32      117.74    252.17 o 
  22   3  -6      271.39       29.13    354.01 o 
  23   3  -6      627.53     1045.15    294.32 o 
  24   3  -6     2803.01     3094.01    366.95 o 
  25   3  -6      151.98      210.13    304.96 o 
  26   3  -6     1834.08     1917.33    471.18 o 
  27   3  -6      358.75     -422.13    422.13 o 
  28   3  -6      443.14      -85.59    510.35 o 
   0   4  -6     8449.59     8044.17    359.86 o 
   1   4  -6     1036.97      966.09    106.22 o 
   2   4  -6    24439.57    24604.31    828.85 o 
   3   4  -6    25154.55    26698.73    784.30 o 
   4   4  -6    30864.32    33222.20   1032.69 o 
   5   4  -6    16394.45    17905.92    720.71 o 
   6   4  -6    42016.56    41124.03   1261.91 o 
   7   4  -6    26191.94    26354.06    793.71 o 
   8   4  -6     4152.96     4045.56    182.35 o 
   9   4  -6     1079.15      691.12    176.55 o 
  10   4  -6     4305.80     4323.05    298.07 o 
  11   4  -6     2155.97     2164.94    280.62 o 
  12   4  -6    12684.29    12043.46    491.00 o 
  13   4  -6     2348.16     2446.21    279.59 o 
  14   4  -6       45.50       54.76    163.29 o 
  15   4  -6     5006.29     4452.68    271.32 o 
  16   4  -6     9462.95     9125.71    598.86 o 
  17   4  -6      818.84      648.38    206.99 o 
  18   4  -6      146.85      181.34    293.88 o 
  19   4  -6      982.49     1000.27    302.55 o 
  20   4  -6     3546.51     3983.63    311.13 o 
  21   4  -6     2279.99     2246.11    469.15 o 
  22   4  -6      257.13      246.12    280.61 o 
  23   4  -6      358.53       76.01    404.67 o 
  24   4  -6       85.90       82.37    319.18 o 
  25   4  -6      174.51      173.30    334.46 o 
  26   4  -6     1777.71     1694.18    375.83 o 
  27   4  -6      184.80      -98.07    454.05 o 
   1   5  -6    46753.71    47610.79   1338.53 o 
   2   5  -6     1217.62     1487.94    106.30 o 
   3   5  -6    48966.56    49221.18   1558.17 o 
   4   5  -6     4183.50     4148.85    179.07 o 
   6   5  -6    18320.66    18570.26    612.33 o 
   7   5  -6      217.66      300.78    108.35 o 
   8   5  -6     4892.32     4827.11    209.29 o 
   9   5  -6    70619.10    68292.41   2052.34 o 
  10   5  -6     1867.56     2146.82    182.99 o 
  11   5  -6    20760.69    19474.41    782.52 o 
  12   5  -6     3769.96     3749.90    294.59 o 
  13   5  -6    11711.52    10950.73    502.49 o 
  14   5  -6     8910.37     8398.32    402.64 o 
  15   5  -6     3950.13     3788.76    280.89 o 
  16   5  -6     3775.82     3960.78    291.44 o 
  17   5  -6    27660.83    27189.93   1049.73 o 
  18   5  -6     9346.03     9766.67    482.86 o 
  19   5  -6     1863.52     2259.78    290.73 o 
  20   5  -6      441.27      287.82    259.23 o 
  21   5  -6    16245.82    15139.04    695.35 o 
  22   5  -6      475.96      373.77    338.94 o 
  23   5  -6      372.54       30.09    301.79 o 
  24   5  -6     2050.30     2537.07    364.70 o 
  25   5  -6      626.07      615.56    353.31 o 
  26   5  -6     1921.01     1593.70    389.42 o 
  27   5  -6      137.21     -129.57    514.70 o 
   0   6  -6    40720.77    41469.54   1890.77 o 
   1   6  -6    21989.76    22056.62    686.52 o 
   2   6  -6    27966.36    29152.74    940.86 o 
   3   6  -6    16852.33    17617.74    589.99 o 
   4   6  -6     6768.73     6722.01    275.34 o 
   5   6  -6     9549.59     9026.46    336.36 o 
   6   6  -6    33670.56    36130.77   1777.56 o 
   7   6  -6     5401.09     5359.27    250.62 o 
   8   6  -6     8088.94     7704.94    329.82 o 
   9   6  -6     9825.88     9333.83    349.49 o 
  10   6  -6     4357.59     3936.11    253.20 o 
  11   6  -6    20505.71    20707.81    685.59 o 
  12   6  -6    11251.80    11183.90    434.83 o 
  13   6  -6     4281.50     4093.25    233.70 o 
  14   6  -6    21777.25    20627.50    812.62 o 
  15   6  -6    19371.60    19702.81    792.57 o 
  16   6  -6      117.29      182.59    249.06 o 
  17   6  -6      461.19      584.36    231.16 o 
  18   6  -6      139.91      282.90    245.00 o 
  19   6  -6     1245.32     1340.63    278.08 o 
  20   6  -6     1729.18     1882.89    303.11 o 
  21   6  -6     4709.61     4842.22    373.67 o 
  22   6  -6     2543.86     2637.85    345.23 o 
  23   6  -6     7498.16     7478.23    488.82 o 
  24   6  -6      517.81      256.19    340.80 o 
  25   6  -6     2826.12     3274.73    396.32 o 
  26   6  -6      441.68     -108.09    369.49 o 
   1   7  -6     5979.66     6076.95    242.58 o 
   2   7  -6      979.96     1355.83    166.97 o 
   3   7  -6    18802.54    19487.64    623.35 o 
   4   7  -6     5818.14     5856.53    257.89 o 
   5   7  -6     6459.07     6292.51    299.87 o 
   6   7  -6      495.94      482.48    125.81 o 
   7   7  -6    10501.88    10027.24    384.74 o 
   8   7  -6      358.19      256.72    135.37 o 
   9   7  -6      210.87      271.73    146.62 o 
  10   7  -6     1884.18     1642.59    172.99 o 
  11   7  -6    17547.90    16991.77    570.41 o 
  12   7  -6     5540.50     5681.39    279.23 o 
  13   7  -6     9943.95     9715.13    403.75 o 
  14   7  -6     4275.43     4181.27    257.16 o 
  15   7  -6     6101.83     5749.87    299.45 o 
  16   7  -6      778.18     1065.18    219.62 o 
  17   7  -6     8713.35     8443.62    436.42 o 
  18   7  -6     3128.86     2700.64    295.47 o 
  19   7  -6    10554.22    10866.87    541.29 o 
  20   7  -6      831.60      811.63    295.38 o 
  21   7  -6     1037.65     1232.01    324.87 o 
  22   7  -6     2094.69     2021.26    357.72 o 
  23   7  -6     3162.73     3358.06    393.57 o 
  24   7  -6     1579.45     1517.93    368.41 o 
  25   7  -6     9969.25    10194.59    602.37 o 
   0   8  -6     5775.95     6431.48    399.03 o 
   1   8  -6      991.10     1071.11    193.94 o 
   2   8  -6     3376.34     3432.22    194.55 o 
   3   8  -6    12534.19    12678.84    419.61 o 
   4   8  -6      755.48      854.46    147.66 o 
   5   8  -6     1947.60     2268.78    172.46 o 
   6   8  -6     3494.68     3784.54    205.75 o 
   7   8  -6    23182.81    23341.24    737.84 o 
   8   8  -6      823.58      864.46    157.79 o 
   9   8  -6     5473.94     5279.66    245.57 o 
  10   8  -6     4186.29     4486.95    251.20 o 
  11   8  -6      890.46      946.35    182.72 o 
  12   8  -6     5158.92     5161.45    277.22 o 
  13   8  -6     2017.78     2052.86    208.91 o 
  14   8  -6     5840.92     5607.92    298.25 o 
  15   8  -6     3800.15     3660.17    263.67 o 
  16   8  -6      105.34      178.51    212.91 o 
  17   8  -6     2915.09     2387.55    266.27 o 
  18   8  -6     1484.32     1506.32    262.74 o 
  19   8  -6      328.16      352.70    263.03 o 
  20   8  -6     1424.14     1291.13    286.27 o 
  21   8  -6      826.56      960.62    302.78 o 
  22   8  -6     6082.53     6474.98    404.04 o 
  23   8  -6     1595.98     1488.62    335.97 o 
  24   8  -6      449.69      554.14    380.71 o 
   1   9  -6    37241.32    36377.13   1354.91 o 
   2   9  -6    14840.18    14571.38    564.89 o 
   3   9  -6     6350.66     6155.43    278.46 o 
   4   9  -6    24371.47    24616.17    809.37 o 
   5   9  -6    35969.26    36836.07   1128.74 o 
   6   9  -6     3063.02     3272.13    210.93 o 
   7   9  -6    12328.56    11691.37    459.18 o 
   8   9  -6     6864.66     6599.02    402.97 o 
   9   9  -6    39716.20    39861.19   1187.44 o 
  10   9  -6    11051.95    10415.21    436.30 o 
  11   9  -6    12846.77    12439.20    484.14 o 
  12   9  -6     9335.93     9400.12    397.02 o 
  13   9  -6     5485.10     5457.62    303.26 o 
  14   9  -6     4279.78     4458.19    284.89 o 
  15   9  -6     1426.20     1693.72    244.93 o 
  16   9  -6     8948.80     8584.30    399.62 o 
  17   9  -6    25659.46    25657.06    882.74 o 
  18   9  -6      629.76      829.77    269.56 o 
  19   9  -6      496.53      645.42    279.99 o 
  20   9  -6     1325.39     1613.39    313.55 o 
  21   9  -6     6846.89     7917.05    736.67 o 
  22   9  -6     3468.46     3300.05    357.58 o 
  23   9  -6      207.72     -253.28    356.44 o 
   0  10  -6     2898.66     3010.67    469.91 o 
   1  10  -6     4437.66     4144.41    386.84 o 
   2  10  -6     1369.93     1072.32    285.21 o 
   3  10  -6    13018.21    13211.05    478.25 o 
   4  10  -6      323.60      164.34    190.84 o 
   5  10  -6     4040.32     4453.65    255.79 o 
   6  10  -6     2692.94     2757.62    216.64 o 
   7  10  -6    13068.66    13444.60    484.76 o 
   8  10  -6     4649.29     4777.36    268.00 o 
   9  10  -6    17225.04    16915.36    625.17 o 
  10  10  -6       58.82       71.38    196.20 o 
  11  10  -6     3038.85     3217.43    281.89 o 
  12  10  -6      781.00      823.31    213.45 o 
  13  10  -6     1399.39      920.09    221.00 o 
  14  10  -6     1745.29     1933.20    253.72 o 
  15  10  -6      887.81      864.26    253.21 o 
  16  10  -6     3023.47     2833.47    292.13 o 
  17  10  -6     1190.28      573.29    318.78 o 
  18  10  -6      865.48      729.45    330.13 o 
  19  10  -6     3415.05     3683.02    391.90 o 
  20  10  -6     1503.12     1893.34    541.71 o 
  21  10  -6       97.74      337.25    449.54 o 
  22  10  -6       33.79      199.97    472.30 o 
   1  11  -6     3046.53     2875.90    358.29 o 
   2  11  -6      517.17      844.95    311.51 o 
   3  11  -6     1424.88     1236.22    441.12 o 
   4  11  -6     2472.87     3240.11    384.55 o 
   5  11  -6      130.59      311.73    235.09 o 
   6  11  -6      833.67      851.69    357.22 o 
   7  11  -6     1871.85     1732.36    266.53 o 
   8  11  -6     1710.44     1525.57    259.74 o 
   9  11  -6      722.30      319.55    250.51 o 
  10  11  -6      233.54      191.52    241.84 o 
  11  11  -6     3237.73     3526.73    315.93 o 
  12  11  -6      363.53      170.85    266.27 o 
  13  11  -6     4716.74     4887.20    382.82 o 
  14  11  -6     1311.48     1528.26    400.69 o 
  15  11  -6      621.77      745.29    392.79 o 
  16  11  -6      730.97     1363.18    437.40 o 
  17  11  -6     2119.52     2615.38    466.47 o 
  18  11  -6       41.18     -281.65    442.66 o 
  19  11  -6     2505.27     2498.24    528.12 o 
  20  11  -6      808.43      300.58    505.85 o 
   0  12  -6     5438.69     5527.63    740.96 o 
   1  12  -6     8210.43     7404.11    582.81 o 
   2  12  -6      447.61      651.24    358.01 o 
   3  12  -6     6311.66     5174.99    477.49 o 
   4  12  -6      796.88      738.31    368.73 o 
   5  12  -6    13887.75    14436.68   1006.25 o 
   6  12  -6      201.10      -74.36    380.63 o 
   7  12  -6     8819.27     9034.32    597.17 o 
   8  12  -6      882.12      679.36    389.24 o 
   9  12  -6     5164.70     5028.55    518.88 o 
  10  12  -6      969.66     1098.35    426.42 o 
  11  12  -6     4500.05     4336.23    489.84 o 
  12  12  -6     1524.98     1747.53    422.01 o 
  13  12  -6     4966.07     5420.02    548.04 o 
  14  12  -6     1025.81     1059.29    457.93 o 
  15  12  -6     2225.44     1689.24    484.41 o 
  16  12  -6      824.31     1096.08    725.99 o 
  17  12  -6     6772.00     7248.01    631.02 o 
  18  12  -6      527.06      580.31    495.64 o 
   1  13  -6     5193.04     5803.58    528.01 o 
   2  13  -6       33.33       38.40    401.33 o 
   3  13  -6     8155.29     9133.73    653.81 o 
   4  13  -6      488.51      369.88    422.52 o 
   5  13  -6     3220.58     3267.02    490.26 o 
   6  13  -6     1365.16     1779.99    600.45 o 
   7  13  -6     3177.12     4208.88    510.00 o 
   8  13  -6     3691.93     3193.30    515.98 o 
   9  13  -6     9991.10    10512.48    692.17 o 
  10  13  -6     1231.60     1263.14    473.97 o 
  11  13  -6     5165.75     5889.40    580.62 o 
  12  13  -6     1147.47      820.09    483.06 o 
  13  13  -6     1369.18      946.05    481.86 o 
  14  13  -6       13.77      509.04    480.04 o 
  15  13  -6     1223.61     2008.15    515.22 o 
  16  13  -6      335.09     -440.01    510.48 o 
   0  14  -6     3960.17     4348.24    776.28 o 
   1  14  -6      199.56      -14.45    428.76 o 
   2  14  -6      977.16      935.33    428.07 o 
   3  14  -6     1890.29     1524.41    459.88 o 
   4  14  -6     1013.48     1437.15    483.85 o 
   5  14  -6     1401.51      923.42    448.06 o 
   6  14  -6     4865.22     5286.97    552.95 o 
   7  14  -6      458.72      648.71    460.40 o 
   8  14  -6       73.65      293.15    461.23 o 
   9  14  -6      967.96     1235.83    452.11 o 
  10  14  -6     2135.11     2685.79    528.91 o 
  11  14  -6      436.04      487.97    471.02 o 
  12  14  -6      796.42      632.89    520.24 o 
  13  14  -6       53.96     -444.73    656.88 o 
   1  15  -6     4028.87     4275.18    689.13 o 
   2  15  -6     7985.07     7758.13    681.35 o 
   3  15  -6     3471.68     2970.93    539.69 o 
   4  15  -6     2604.44     2253.58    807.38 o 
   5  15  -6      517.94     1038.83    478.17 o 
   6  15  -6      491.09      355.65    507.33 o 
   7  15  -6     1963.55     1941.16    507.76 o 
   8  15  -6     5226.08     6931.24    635.45 o 
   9  15  -6     1348.23     1232.37    748.64 o 
   2   0  -5    20929.52    21193.97    551.58 o 
   4   0  -5   424815.56   396910.69  14102.83 o 
   6   0  -5    11632.28    10278.05    608.89 o 
   8   0  -5    87346.91    84133.75   3737.05 o 
  10   0  -5     6207.09     6041.31    519.06 o 
  12   0  -5    32559.30    31830.52   1965.65 o 
  14   0  -5    19815.84    19429.25   1402.83 o 
  16   0  -5    60953.50    57374.02   3493.64 o 
  18   0  -5     8127.70     8204.30    743.26 o 
  20   0  -5     3589.22     3916.72    504.47 o 
  22   0  -5     1261.80     1730.70    521.36 o 
  24   0  -5     9936.43    10821.07    919.86 o 
  26   0  -5     6807.68     7196.13    792.40 o 
  28   0  -5     1864.41     1419.72    676.46 o 
   0   1  -5    55760.68    60117.42   1736.28 o 
   2   1  -5    96682.78   103792.41   2123.58 o 
   3   1  -5    27631.00    29026.97    809.42 o 
   4   1  -5     6620.27     6572.61    212.93 o 
   5   1  -5    32778.77    36455.72   1640.02 o 
   6   1  -5   142697.64   145431.83   4532.90 o 
   7   1  -5     1156.90     1647.85    194.39 o 
   8   1  -5    14427.80    14765.50    575.76 o 
   9   1  -5    36389.05    35945.38   1261.33 o 
  10   1  -5     5914.61     6650.92    411.54 o 
  11   1  -5     9234.77     8987.29    512.04 o 
  12   1  -5     7524.24     7392.53    344.61 o 
  13   1  -5     4794.68     4843.56    298.63 o 
  14   1  -5    24261.35    23971.49   1088.30 o 
  15   1  -5      235.42      226.07    203.00 o 
  16   1  -5     3307.29     2999.37    299.12 o 
  17   1  -5    35819.09    33307.85   1521.59 o 
  18   1  -5    19302.33    19346.88   1165.19 o 
  19   1  -5      296.40      192.79    350.52 o 
  20   1  -5     3942.67     4036.94    908.73 o 
  21   1  -5     2317.30     2433.44    344.73 o 
  22   1  -5     3248.01     3308.39    379.75 o 
  23   1  -5       38.01      -82.45    265.77 o 
  24   1  -5     2683.86     2577.55    317.22 o 
  25   1  -5     6978.97     7571.52    600.29 o 
  26   1  -5     2022.28     2298.94    425.08 o 
  27   1  -5      274.25      125.54    438.48 o 
  28   1  -5     4057.70     3511.91    523.66 o 
   1   2  -5    13516.33    13976.82    350.98 o 
   2   2  -5     2397.80     3049.29    123.04 o 
   3   2  -5    35859.45    36766.51   1141.25 o 
   4   2  -5   454982.56   447164.78  13397.68 o 
   5   2  -5    17785.37    17291.66    482.61 o 
   6   2  -5    23486.38    24091.44    735.98 o 
   7   2  -5     1354.67     1292.75    113.17 o 
   8   2  -5    53371.12    51378.32   1799.08 o 
   9   2  -5    15309.36    15407.53    597.83 o 
  10   2  -5     6975.77     7202.13    329.92 o 
  11   2  -5    13240.90    12988.85    520.63 o 
  12   2  -5    62245.77    58709.39   2091.21 o 
  13   2  -5      828.76      674.34    149.70 o 
  14   2  -5    14411.28    13964.95    547.82 o 
  15   2  -5    12140.02    11139.49    476.49 o 
  16   2  -5   116924.63   113059.27   4024.79 o 
  17   2  -5     1387.68     1171.65    200.30 o 
  18   2  -5     4389.64     4361.82    285.15 o 
  19   2  -5      688.43      367.98    218.99 o 
  20   2  -5     4237.66     4511.24    304.58 o 
  21   2  -5      974.28      989.13    259.04 o 
  22   2  -5     3191.38     3896.56    404.99 o 
  23   2  -5     6193.22     6293.01    535.12 o 
  24   2  -5    12186.56    12535.20    613.47 o 
  25   2  -5      499.77      461.98    310.99 o 
  26   2  -5      112.59       93.50    318.23 o 
  27   2  -5     1303.44     2018.00    473.52 o 
  28   2  -5     6206.83     7740.50    670.80 o 
   0   3  -5    32773.70    35595.34   1646.41 o 
   1   3  -5    71607.16    73645.79   1845.12 o 
   2   3  -5     7666.69     8121.70    261.80 o 
   3   3  -5    35398.48    37456.27   1154.70 o 
   4   3  -5     7030.99     7032.29    269.01 o 
   5   3  -5     1306.55     1469.44    161.03 o 
   6   3  -5    47915.91    50414.41   1342.74 o 
   7   3  -5     3687.47     3710.53    250.20 o 
   8   3  -5     5553.03     5662.61    344.42 o 
   9   3  -5    55515.94    53248.63   1848.29 o 
  10   3  -5      417.67      369.34    151.19 o 
  11   3  -5     6501.93     6084.14    322.65 o 
  12   3  -5    23841.98    24015.33    861.32 o 
  13   3  -5    24395.19    23668.08    857.78 o 
  14   3  -5     6627.76     6811.15    572.73 o 
  15   3  -5     1816.13     1863.41    193.67 o 
  16   3  -5     4844.75     4933.18    427.08 o 
  17   3  -5     3868.20     3832.20    263.41 o 
  18   3  -5     5049.60     4781.84    301.50 o 
  19   3  -5      491.12      515.83    233.09 o 
  20   3  -5     1848.01     2125.58    382.46 o 
  21   3  -5     6185.82     6859.41    403.93 o 
  22   3  -5     5438.43     6086.13    381.86 o 
  23   3  -5     1323.10     1338.09    386.34 o 
  24   3  -5     9039.58     9380.51    514.89 o 
  25   3  -5     1622.76     1733.36    339.27 o 
  26   3  -5      147.94      252.36    319.02 o 
  27   3  -5      354.48      375.89    429.38 o 
  28   3  -5     3012.31     3294.81    805.07 o 
   1   4  -5    44912.95    45592.64   1245.49 o 
   2   4  -5     3780.22     3648.17    186.19 o 
   3   4  -5    38131.99    39769.13   1185.60 o 
   4   4  -5    10148.08     9918.44    375.25 o 
   5   4  -5    14810.44    14616.84    436.53 o 
   6   4  -5     3584.89     3384.22    160.75 o 
   7   4  -5    17013.48    16429.91    548.87 o 
   8   4  -5     7850.20     7392.39    332.02 o 
   9   4  -5    23854.07    23045.78    883.55 o 
  10   4  -5     1745.87     1377.01    157.15 o 
  11   4  -5    33947.71    31680.48   1138.06 o 
  12   4  -5     6246.64     5953.50    283.71 o 
  13   4  -5      860.42      927.86    167.65 o 
  14   4  -5      368.02      216.59    170.76 o 
  15   4  -5     4549.65     4728.48    325.80 o 
  16   4  -5     1921.58     1848.93    217.47 o 
  17   4  -5     3903.78     4028.04    276.62 o 
  18   4  -5      512.96      415.70    206.56 o 
  19   4  -5     2066.29     1858.12    415.88 o 
  20   4  -5     5535.59     4764.10    344.92 o 
  21   4  -5     2065.85     2552.69    308.79 o 
  22   4  -5     1099.63      896.81    287.91 o 
  23   4  -5     2767.43     2385.73    336.82 o 
  24   4  -5     4226.36     4650.92    388.20 o 
  25   4  -5     1758.08     2129.76    351.44 o 
  26   4  -5     2215.20     2674.08    388.72 o 
  27   4  -5      395.11      246.06    350.49 o 
  28   4  -5       70.10      -31.00    496.05 o 
   0   5  -5    46017.26    46638.70   2095.16 o 
   1   5  -5     3255.00     3167.76    117.75 o 
   2   5  -5     9950.60    10970.52    401.61 o 
   3   5  -5     4284.68     4224.18    165.59 o 
   4   5  -5     1736.93     1422.16    112.01 o 
   5   5  -5    53201.84    53730.89   1602.43 o 
   6   5  -5     1241.06     1164.20    137.62 o 
   7   5  -5    11461.47    11302.98    383.80 o 
   8   5  -5    11022.18    11649.35    831.48 o 
   9   5  -5     1682.02     1797.51    141.55 o 
  10   5  -5      524.59      474.28    151.44 o 
  11   5  -5     8162.55     7497.77    354.16 o 
  12   5  -5     5152.31     5365.06    299.29 o 
  13   5  -5    46545.53    42834.75   1550.95 o 
  14   5  -5     1487.10     1783.09    302.64 o 
  15   5  -5      893.10      999.80    224.76 o 
  16   5  -5     4941.41     4798.50    305.95 o 
  17   5  -5    56761.70    56058.77   2025.03 o 
  18   5  -5     5907.07     5955.08    372.18 o 
  19   5  -5     2987.41     3326.16    301.99 o 
  20   5  -5     3053.12     2821.79    317.40 o 
  21   5  -5      518.12      444.18    274.45 o 
  22   5  -5     1373.28     1222.47    305.69 o 
  23   5  -5     1268.76     1098.65    330.15 o 
  24   5  -5     1463.08     1645.39    343.25 o 
  25   5  -5    12856.54    12704.63    646.71 o 
  26   5  -5      206.79     -247.48    336.66 o 
  27   5  -5      539.35      613.61    388.35 o 
   1   6  -5    33360.54    32401.05    924.54 o 
   2   6  -5     5720.40     5919.63    254.99 o 
   3   6  -5     5502.29     5726.27    314.53 o 
   4   6  -5    90703.18    93154.34   2897.26 o 
   5   6  -5    75412.01    72824.02   2250.01 o 
   6   6  -5     1815.14     2128.39    140.27 o 
   7   6  -5    38933.20    36746.34   1195.24 o 
   8   6  -5    23483.61    23400.26    744.89 o 
   9   6  -5    19892.78    19132.51    638.42 o 
  10   6  -5     8847.60     8387.49    331.61 o 
  11   6  -5    11012.64    10788.70    417.75 o 
  12   6  -5    31913.26    30739.30   1151.78 o 
  13   6  -5     3945.46     3357.94    266.63 o 
  14   6  -5      898.21      877.01    197.47 o 
  15   6  -5     2783.57     3013.73    255.93 o 
  16   6  -5    41182.21    39671.12   1465.52 o 
  17   6  -5     8454.68     8048.44    411.40 o 
  18   6  -5     2015.98     1919.11    257.40 o 
  19   6  -5    10544.02    10562.66    603.67 o 
  20   6  -5     4306.48     4176.54    344.38 o 
  21   6  -5     2703.63     2813.75    323.01 o 
  22   6  -5      493.44      665.99    301.37 o 
  23   6  -5      415.04      491.39    306.28 o 
  24   6  -5     7445.21     8062.14    515.46 o 
  25   6  -5      727.04      330.68    348.32 o 
  26   6  -5       32.47     -308.59    380.97 o 
   0   7  -5     5850.63     6195.59    288.55 o 
   1   7  -5    68356.19    70184.06   1947.05 o 
   2   7  -5     5947.74     5860.07    251.63 o 
   3   7  -5    63891.32    64838.38   2015.65 o 
   4   7  -5     2071.41     2028.74    150.99 o 
   5   7  -5     3241.80     2903.89    171.46 o 
   6   7  -5     7935.13     8390.96    459.18 o 
   7   7  -5     6637.37     6784.39    274.99 o 
   8   7  -5     2414.88     2643.54    172.17 o 
   9   7  -5    49385.43    47349.09   1468.01 o 
  10   7  -5     4977.91     4842.52    243.84 o 
  11   7  -5    10338.12    10331.28    447.54 o 
  12   7  -5     1072.22      813.31    198.50 o 
  13   7  -5    30578.88    29817.95    986.79 o 
  14   7  -5     2315.19     2678.38    215.21 o 
  15   7  -5     2945.71     3011.53    274.72 o 
  16   7  -5      202.76      541.25    333.56 o 
  17   7  -5     3009.04     2738.55    278.89 o 
  18   7  -5     2168.22     1950.49    286.19 o 
  19   7  -5     1953.24     2247.90    289.94 o 
  20   7  -5      982.25      935.31    302.24 o 
  21   7  -5     7199.47     7957.01    460.57 o 
  22   7  -5     1952.50     1996.87    347.98 o 
  23   7  -5      271.30       56.27    347.20 o 
  24   7  -5      269.32      748.97    350.70 o 
  25   7  -5        8.76      327.84    367.67 o 
  26   7  -5       64.80      109.80    656.50 o 
   1   8  -5    46979.78    48082.04   1295.59 o 
   2   8  -5     9988.09     9737.85    307.66 o 
   3   8  -5    16456.27    16310.37    544.60 o 
   4   8  -5    72854.80    72643.55   2212.22 o 
   5   8  -5     3581.86     3866.77    196.42 o 
   6   8  -5     1006.48      827.29    144.65 o 
   7   8  -5     9684.92     8934.12    349.02 o 
   8   8  -5    10459.34    10554.09    393.93 o 
   9   8  -5      492.36      390.06    153.81 o 
  10   8  -5     9386.24     8260.67    355.53 o 
  11   8  -5    21682.66    21493.58    717.23 o 
  12   8  -5     6533.62     6182.86    296.68 o 
  13   8  -5      595.65      546.73    186.66 o 
  14   8  -5     1077.72      954.58    219.59 o 
  15   8  -5     9438.63     8775.35    375.00 o 
  16   8  -5    16118.04    15148.37    586.81 o 
  17   8  -5     1737.58     1771.31    244.03 o 
  18   8  -5     2045.91     2277.21    265.63 o 
  19   8  -5     1742.73     1843.47    261.04 o 
  20   8  -5      940.25      750.01    455.93 o 
  21   8  -5      654.50      851.40    401.38 o 
  22   8  -5      849.58      983.58    350.01 o 
  23   8  -5      277.26      163.34    360.07 o 
  24   8  -5     5285.04     5668.54    494.16 o 
  25   8  -5     4283.04     4714.77    490.50 o 
   0   9  -5    20632.55    20492.81    972.26 o 
   1   9  -5    24453.89    23139.15    832.03 o 
   2   9  -5     5522.31     5787.72    252.94 o 
   3   9  -5    25928.02    25915.45    717.71 o 
   4   9  -5      679.75      546.68    151.64 o 
   5   9  -5    20613.86    20973.24    714.57 o 
   6   9  -5    11331.17    11817.01    435.42 o 
   7   9  -5     3053.89     3335.34    206.58 o 
   8   9  -5    13991.19    13276.07    479.21 o 
   9   9  -5    29071.75    28607.95    898.87 o 
  10   9  -5      939.91     1100.40    184.58 o 
  11   9  -5    25473.71    24284.54    830.34 o 
  12   9  -5     4112.64     4283.26    265.64 o 
  13   9  -5    32565.87    31944.75   1033.28 o 
  14   9  -5     4144.17     4124.20    281.21 o 
  15   9  -5     6873.04     6448.31    331.64 o 
  16   9  -5     3213.80     3317.76    344.99 o 
  17   9  -5    34182.01    34890.38   1148.13 o 
  18   9  -5     1518.41     1480.78    262.14 o 
  19   9  -5     4559.75     4705.76    339.91 o 
  20   9  -5     2613.63     2757.25    316.30 o 
  21   9  -5     4338.40     4389.29    354.21 o 
  22   9  -5     1951.34     1907.62    480.88 o 
  23   9  -5     5105.01     5663.25    471.70 o 
   1  10  -5    14678.63    15339.24    618.95 o 
   2  10  -5    10179.53    10775.21    500.62 o 
   3  10  -5     3354.90     3804.52    273.37 o 
   4  10  -5    36097.34    37032.24   1185.80 o 
   5  10  -5    30425.18    31709.72   1010.74 o 
   6  10  -5      521.11      456.57    172.37 o 
   7  10  -5     9135.73     9075.48    373.42 o 
   8  10  -5    11915.23    11090.97    443.66 o 
   9  10  -5     7292.00     6807.71    322.90 o 
  10  10  -5     6565.87     6670.83    317.79 o 
  11  10  -5     7988.69     8849.03    371.49 o 
  12  10  -5     8118.28     7765.64    421.76 o 
  13  10  -5     5854.13     5845.23    315.21 o 
  14  10  -5     1657.70     1605.15    252.67 o 
  15  10  -5     4353.30     4711.76    304.75 o 
  16  10  -5     8305.52     8896.76    408.79 o 
  17  10  -5     1028.58     1117.63    272.52 o 
  18  10  -5      344.17      325.85    271.41 o 
  19  10  -5     1253.67     1169.26    348.51 o 
  20  10  -5     1220.77     1887.88    399.47 o 
  21  10  -5     1133.86     1674.34    598.14 o 
  22  10  -5      569.15     1168.09    522.89 o 
   0  11  -5     3655.23     4259.17    542.86 o 
   1  11  -5     6652.64     6635.35    600.06 o 
   2  11  -5     1501.93     1361.11    315.99 o 
   3  11  -5    20160.69    18986.13   1019.89 o 
   4  11  -5      346.97      271.46    420.77 o 
   5  11  -5     3637.28     3662.08    280.25 o 
   6  11  -5     1058.42      983.93    272.27 o 
   7  11  -5     9674.74     9737.07    475.82 o 
   8  11  -5      227.80      216.17    226.73 o 
   9  11  -5    11833.49    11345.80    657.57 o 
  10  11  -5     2316.67     2341.73    236.16 o 
  11  11  -5      729.12      765.45    257.27 o 
  12  11  -5       57.26       86.58    257.49 o 
  13  11  -5     8869.84     8975.07    606.31 o 
  14  11  -5     2244.20     1754.81    436.98 o 
  15  11  -5     3461.31     4027.30    493.56 o 
  16  11  -5       42.75     -380.71    380.71 o 
  17  11  -5     4396.07     4555.10    493.74 o 
  18  11  -5      279.14      235.89    417.35 o 
  19  11  -5      424.34      357.55    457.14 o 
  20  11  -5      490.39      541.21    475.32 o 
   1  12  -5    19178.58    20327.67   1003.35 o 
   2  12  -5     2810.71     2646.02    383.27 o 
   3  12  -5    10809.51    10706.06    652.46 o 
   4  12  -5    16041.74    15550.79    896.26 o 
   5  12  -5     9676.46     8497.60    615.12 o 
   6  12  -5      536.13      114.55    377.00 o 
   7  12  -5     2854.66     3111.82    413.97 o 
   8  12  -5     1941.84     1476.92    397.96 o 
   9  12  -5     1011.85     1236.47    513.30 o 
  10  12  -5      402.94      254.37    388.93 o 
  11  12  -5    15289.81    15796.06    903.76 o 
  12  12  -5    12755.74    13359.63    814.69 o 
  13  12  -5     6305.00     5919.05    548.11 o 
  14  12  -5     1995.07     3020.42   1008.55 o 
  15  12  -5     2836.28     2892.30    463.38 o 
  16  12  -5     9127.55     8864.31    683.48 o 
  17  12  -5     3105.66     3269.04    499.95 o 
  18  12  -5      153.68     -433.10    433.10 o 
  19  12  -5      333.65      747.87    714.08 o 
   0  13  -5     1323.20     1321.44    552.07 o 
   1  13  -5     5349.51     5820.56    525.20 o 
   2  13  -5     1830.24     2130.18    427.49 o 
   3  13  -5      767.15      984.21    415.24 o 
   4  13  -5       88.73     -262.14    398.62 o 
   5  13  -5     6455.85     5874.94    523.12 o 
   6  13  -5     9199.80    10202.84   1407.82 o 
   7  13  -5    13519.13    13317.21    858.66 o 
   8  13  -5     3138.33     3460.73    449.62 o 
   9  13  -5      818.01      973.97    425.58 o 
  10  13  -5     1276.72     1143.09    663.79 o 
  11  13  -5     5229.25     5647.54    586.13 o 
  12  13  -5      714.55      624.93    428.28 o 
  13  13  -5     8549.36     8903.68    661.43 o 
  14  13  -5     3338.44     3983.28   1099.92 o 
  15  13  -5     3475.99     3455.26    520.28 o 
  16  13  -5      582.65      538.16    488.52 o 
   1  14  -5     3137.20     4251.26    676.08 o 
   2  14  -5      497.53      119.50    395.73 o 
   3  14  -5       97.00       55.52    394.70 o 
   4  14  -5    15265.74    15222.73    953.35 o 
   5  14  -5     5961.74     6261.27    912.19 o 
   6  14  -5     1041.55     1068.81    469.25 o 
   7  14  -5     3393.74     3807.09   1645.85 o 
   8  14  -5     3132.61     3873.92    499.96 o 
   9  14  -5      362.90      566.44    462.14 o 
  10  14  -5      417.66      501.28    465.78 o 
  11  14  -5     2629.21     2535.20    506.24 o 
  12  14  -5     3537.46     3553.93    545.97 o 
  13  14  -5      740.96     1498.84    533.91 o 
   0  15  -5     2452.94     2045.51    742.49 o 
   1  15  -5     1026.70     1287.79    495.07 o 
   2  15  -5     1530.49     1608.43    493.01 o 
   3  15  -5     3471.13     3542.65    608.51 o 
   4  15  -5      974.04      981.96    600.83 o 
   5  15  -5      290.59     -163.10    477.91 o 
   6  15  -5      511.78       28.96    478.77 o 
   7  15  -5     1466.03     2254.89    517.60 o 
   8  15  -5      205.84       70.26    517.24 o 
   9  15  -5     1299.35     1452.48    833.10 o 
   0   0  -4    42067.83    45601.20   2286.61 o 
   4   0  -4   114884.94   117107.99   4059.37 o 
   6   0  -4   333983.88   339897.53  18557.36 o 
   8   0  -4     5137.02     4632.34    419.24 o 
  10   0  -4    33846.56    31485.76   1977.94 o 
  12   0  -4    16637.96    15629.24   1094.16 o 
  14   0  -4    29364.49    28706.21   1874.28 o 
  16   0  -4    17238.76    17743.85   1160.96 o 
  18   0  -4    13698.17    14006.04   1097.23 o 
  20   0  -4     6705.14     5196.69    572.80 o 
  22   0  -4     2528.27     2547.67    506.77 o 
  24   0  -4     2236.47     1853.55    596.61 o 
  26   0  -4      401.38     -222.67    537.48 o 
  28   0  -4     2016.45     2770.34    685.67 o 
   1   1  -4    42606.02    44149.86    951.38 o 
   2   1  -4     4902.39     4690.21    119.63 o 
   3   1  -4    78152.29    81041.77   1989.17 o 
   4   1  -4   109998.29   108897.78   2949.40 o 
   5   1  -4    36051.87    35908.55   1130.81 o 
   6   1  -4    30295.99    29039.86    993.15 o 
   7   1  -4     3342.46     3445.90    176.33 o 
   8   1  -4   109323.05   104536.57   3639.41 o 
   9   1  -4    42959.64    41664.40   1472.37 o 
  10   1  -4     9432.41     8464.86    457.48 o 
  11   1  -4    36929.89    34346.82   1557.42 o 
  12   1  -4    10167.55     8618.12    467.47 o 
  13   1  -4     5774.11     4784.23    663.79 o 
  14   1  -4    22749.42    20624.95   1313.38 o 
  15   1  -4     5986.77     5443.98    358.05 o 
  16   1  -4     3900.85     3595.38    309.67 o 
  17   1  -4    18756.71    18043.72    899.34 o 
  18   1  -4    25862.13    25428.06   1109.31 o 
  19   1  -4     4690.54     4789.77    503.70 o 
  20   1  -4    14053.75    13415.84    857.29 o 
  21   1  -4     2525.76     2421.18    342.72 o 
  22   1  -4     6188.13     7184.39    495.39 o 
  23   1  -4     4964.02     5862.75    461.29 o 
  24   1  -4     1031.44     1430.63    386.49 o 
  25   1  -4     2421.55     2886.77    425.08 o 
  26   1  -4     2994.55     4000.95    475.33 o 
  27   1  -4     1326.00     1359.28    459.07 o 
  28   1  -4      378.22      306.61    438.41 o 
  29   1  -4     1135.80     1348.85    504.55 o 
   0   2  -4    84008.45    88075.45   2581.73 o 
   1   2  -4     9679.87    10794.64    248.70 o 
   2   2  -4    31809.25    36786.85   1330.28 o 
   3   2  -4     5569.89     6976.23    742.88 o 
   4   2  -4     5245.54     5198.56    159.78 o 
   5   2  -4     2724.30     2744.81    173.13 o 
   6   2  -4    35609.66    37226.00   2634.82 o 
   7   2  -4     3685.25     3357.47    168.94 o 
   8   2  -4    11408.69    11640.67    471.51 o 
   9   2  -4     5362.76     5269.97    318.70 o 
  10   2  -4     7248.83     7864.42    419.94 o 
  11   2  -4     7343.99     7029.00    334.84 o 
  12   2  -4     1046.75      942.35    138.63 o 
  13   2  -4     5434.09     5313.51    264.08 o 
  14   2  -4     9141.68     8159.53    497.03 o 
  15   2  -4     2379.26     2158.10    257.76 o 
  16   2  -4     3203.11     2916.45    304.60 o 
  17   2  -4      481.74     1011.26    262.98 o 
  18   2  -4     3161.33     2819.22    312.36 o 
  19   2  -4      290.71      495.25    261.41 o 
  20   2  -4     4315.12     4107.30    550.15 o 
  21   2  -4     2151.67     2080.30    510.99 o 
  22   2  -4       66.09      -50.45    348.60 o 
  23   2  -4     1555.58     1264.00    293.01 o 
  24   2  -4     6688.55     8011.72    452.80 o 
  25   2  -4     2743.48     3125.22    349.97 o 
  26   2  -4     1243.12     1723.72    338.78 o 
  27   2  -4      842.05      966.35    453.96 o 
  28   2  -4      270.09      113.59    488.10 o 
   1   3  -4    52947.05    56239.72   1543.03 o 
   2   3  -4    66234.66    68707.88   2473.28 o 
   3   3  -4   143848.62   145666.16   4496.58 o 
   4   3  -4     8563.87     8486.63    254.13 o 
   5   3  -4    41787.64    41466.90   1092.86 o 
   6   3  -4    16447.97    15875.39    565.63 o 
   7   3  -4     5601.87     5632.56    252.48 o 
   8   3  -4     8537.47     7832.31    399.34 o 
   9   3  -4    58032.24    55404.30   1900.60 o 
  10   3  -4    72746.27    69762.91   2544.73 o 
  11   3  -4    85899.04    82014.50   2944.45 o 
  12   3  -4    40813.69    39506.72   1383.24 o 
  13   3  -4     5393.18     4636.47    260.93 o 
  14   3  -4    15631.26    14685.16    601.43 o 
  15   3  -4     5481.78     5018.08    293.19 o 
  16   3  -4     3933.40     3982.79    532.09 o 
  17   3  -4    14958.18    13996.72    602.98 o 
  18   3  -4    11110.83     9692.02    466.35 o 
  19   3  -4    15546.68    15693.73    661.96 o 
  20   3  -4     6482.87     6343.60    371.21 o 
  21   3  -4      723.72      758.04    245.96 o 
  22   3  -4    24026.33    25499.61    986.12 o 
  23   3  -4     8941.24     9690.10    491.96 o 
  24   3  -4     5759.64     5526.14    408.78 o 
  25   3  -4     3746.01     3544.44    373.14 o 
  26   3  -4     4697.90     4812.35    399.28 o 
  27   3  -4       39.30       75.00    339.13 o 
  28   3  -4      279.62      592.52    474.98 o 
   0   4  -4    56955.38    61683.84   2219.09 o 
   1   4  -4    22895.87    24522.60    676.16 o 
   2   4  -4    10338.20    11310.89    375.39 o 
   3   4  -4     2736.23     3022.45    128.33 o 
   4   4  -4     4069.46     4199.22    202.14 o 
   5   4  -4      941.18     1109.80     98.40 o 
   6   4  -4    17481.75    16340.97    524.72 o 
   7   4  -4    20971.86    20792.98    759.99 o 
   8   4  -4    25471.24    27368.26    948.20 o 
   9   4  -4    16105.17    15512.78    616.39 o 
  10   4  -4     2485.93     2434.99    204.97 o 
  11   4  -4    21914.97    20782.67    801.31 o 
  12   4  -4    36319.09    35688.70   1321.48 o 
  13   4  -4     1281.05     1185.11    170.08 o 
  14   4  -4     4613.68     4282.13    243.61 o 
  15   4  -4      726.30      595.67    174.34 o 
  16   4  -4      287.10      394.12    187.23 o 
  17   4  -4     4956.19     5266.24    307.26 o 
  18   4  -4      296.37      477.01    220.46 o 
  19   4  -4     3540.42     3240.29    276.15 o 
  20   4  -4    10283.25    10760.85    508.41 o 
  21   4  -4     2107.00     2170.86    280.06 o 
  22   4  -4     5191.33     4771.79    365.33 o 
  23   4  -4     5020.63     5254.72    387.84 o 
  24   4  -4    10138.77    11022.24    578.79 o 
  25   4  -4      672.28     1142.39    341.09 o 
  26   4  -4     1439.28     1426.26    373.91 o 
  27   4  -4      605.36      650.49    362.79 o 
  28   4  -4      703.36      249.45    391.03 o 
   1   5  -4    52184.32    53226.91   1425.42 o 
   2   5  -4     2017.32     2122.59    127.01 o 
   3   5  -4    31235.73    31091.96    934.27 o 
   4   5  -4    16615.80    16146.84    543.13 o 
   5   5  -4    13790.41    12692.05    458.17 o 
   6   5  -4     5673.40     5342.29    204.76 o 
   7   5  -4     9358.34     9309.78    337.88 o 
   8   5  -4    23930.60    23153.08    735.15 o 
   9   5  -4    19538.55    19712.84    783.43 o 
  10   5  -4     1732.32     1559.40    177.19 o 
  11   5  -4    44146.69    42757.00   1499.69 o 
  12   5  -4     6004.18     5572.27    281.29 o 
  13   5  -4     3434.14     2898.15    219.07 o 
  14   5  -4     4442.37     4497.85    263.00 o 
  15   5  -4    12750.01    12427.06    550.43 o 
  16   5  -4     3591.59     3782.67    261.69 o 
  17   5  -4    21670.38    21329.01    873.09 o 
  18   5  -4     6990.03     6839.40    365.00 o 
  19   5  -4     2910.89     3199.26    365.87 o 
  20   5  -4     1762.16     2113.71    285.60 o 
  21   5  -4       48.35      118.45    269.06 o 
  22   5  -4     2709.00     2598.97    324.80 o 
  23   5  -4     1909.04     1816.86    328.63 o 
  24   5  -4     2644.75     2489.80    365.57 o 
  25   5  -4     3207.77     4112.53    387.78 o 
  26   5  -4      882.22      870.99    360.20 o 
  27   5  -4     2022.74     1874.41    407.38 o 
   0   6  -4    47867.69    48628.00   1689.15 o 
   1   6  -4    14542.39    15091.44    446.70 o 
   2   6  -4    18993.74    19585.04    627.40 o 
   3   6  -4    49713.76    51320.80   1621.01 o 
   4   6  -4     7371.00     7389.40    284.87 o 
   5   6  -4    34236.54    33565.99   1111.27 o 
   6   6  -4    66313.06    66269.62   1970.26 o 
   7   6  -4   109487.75   107972.31   3402.86 o 
   8   6  -4    15281.67    15462.99    542.15 o 
   9   6  -4    16109.08    15554.86    521.07 o 
  10   6  -4     3356.71     3264.04    185.00 o 
  11   6  -4     9619.01     9271.33    429.49 o 
  12   6  -4    10217.87     9337.11    439.75 o 
  13   6  -4     2274.74     2256.35    284.87 o 
  14   6  -4     3831.43     3611.37    261.18 o 
  15   6  -4    16297.80    17406.40    686.54 o 
  16   6  -4     4852.74     4799.56    305.15 o 
  17   6  -4     2818.12     2908.07    326.06 o 
  18   6  -4     3791.97     3577.75    300.59 o 
  19   6  -4    18182.85    17750.42    784.99 o 
  20   6  -4      484.56      525.21    256.54 o 
  21   6  -4     2205.44     2062.01    306.56 o 
  22   6  -4      118.68      210.57    296.41 o 
  23   6  -4     1653.96     1365.03    331.13 o 
  24   6  -4      185.16       73.48    328.89 o 
  25   6  -4     1589.84     1348.53    405.08 o 
  26   6  -4      648.77      220.04    372.03 o 
  27   6  -4      347.81      375.47    654.19 o 
   1   7  -4     2659.61     2670.70    155.64 o 
   2   7  -4     3844.50     4229.98    190.60 o 
   3   7  -4    20209.54    21246.49    688.31 o 
   4   7  -4     1353.32     1380.03    127.44 o 
   5   7  -4    78545.93    78349.94   2388.92 o 
   6   7  -4     4007.38     3820.85    188.64 o 
   7   7  -4     4869.34     4893.54    227.98 o 
   8   7  -4    11970.64    11550.41    395.44 o 
   9   7  -4    16318.34    15331.55    533.41 o 
  10   7  -4     1119.25     1019.96    197.72 o 
  11   7  -4     5418.95     5414.78    260.89 o 
  12   7  -4    12595.58    12432.49    461.14 o 
  13   7  -4     1008.18     1103.53    173.87 o 
  14   7  -4      247.67       57.51    201.66 o 
  15   7  -4     2120.51     2468.24    263.14 o 
  16   7  -4     1732.29     1987.43    256.20 o 
  17   7  -4     8610.96     9015.44    448.29 o 
  18   7  -4     2876.45     2825.54    313.95 o 
  19   7  -4     3115.13     3327.35    326.75 o 
  20   7  -4    11489.69    11634.38    568.67 o 
  21   7  -4     2730.54     3171.99    357.80 o 
  22   7  -4     1731.57     2028.61    479.42 o 
  23   7  -4     4897.02     5512.86    429.29 o 
  24   7  -4      614.50      453.53    361.17 o 
  25   7  -4      103.55      -16.06    365.24 o 
  26   7  -4      235.53      135.18    388.26 o 
   0   8  -4    18401.23    19671.12    924.28 o 
   1   8  -4     6665.22     7113.01    332.37 o 
   2   8  -4      159.20      178.04     85.46 o 
   3   8  -4     4887.86     4810.31    242.78 o 
   4   8  -4     2844.84     2843.34    173.48 o 
   5   8  -4     3520.21     3709.32    191.18 o 
   6   8  -4     2066.40     2404.58    218.36 o 
   7   8  -4    17082.88    16953.33    584.79 o 
   8   8  -4     3484.10     3408.27    203.06 o 
   9   8  -4    18848.80    18227.91    655.99 o 
  10   8  -4     1849.90     1722.43    177.60 o 
  11   8  -4    10752.86    10763.55    427.85 o 
  12   8  -4     7633.17     7714.59    337.63 o 
  13   8  -4     1559.70     1485.23    196.00 o 
  14   8  -4       80.88      196.21    189.18 o 
  15   8  -4      160.13       75.20    194.87 o 
  16   8  -4     1716.56     1846.23    226.91 o 
  17   8  -4     4763.54     4724.28    293.39 o 
  18   8  -4      457.75      517.04    271.76 o 
  19   8  -4     3885.17     3521.62    353.85 o 
  20   8  -4     1893.36     2200.09    317.56 o 
  21   8  -4     6156.51     7095.81    496.13 o 
  22   8  -4     1845.16     1993.72    445.29 o 
  23   8  -4     2908.35     3035.07    410.30 o 
  24   8  -4     3063.87     3426.66    415.74 o 
  25   8  -4      170.22     -157.07    382.15 o 
   1   9  -4       43.91      -74.73    144.69 o 
   2   9  -4     9538.13     9588.50    465.81 o 
   3   9  -4     2514.35     2651.62    148.00 o 
   4   9  -4    26788.72    26221.63    764.45 o 
   5   9  -4     6462.13     6375.02    305.58 o 
   6   9  -4     2079.23     2227.34    183.06 o 
   7   9  -4     3495.81     3398.95    210.35 o 
   8   9  -4     3457.59     3346.68    213.19 o 
   9   9  -4     7264.09     7198.67    329.28 o 
  10   9  -4    12889.23    12798.25    464.91 o 
  11   9  -4     2205.04     2048.90    206.21 o 
  12   9  -4     2195.27     2022.53    316.52 o 
  13   9  -4     8617.63     8339.92    361.87 o 
  14   9  -4     2985.99     3155.78    244.28 o 
  15   9  -4     4202.67     4286.30    293.12 o 
  16   9  -4     3412.60     3659.88    273.42 o 
  17   9  -4    14455.71    14065.16    572.53 o 
  18   9  -4     5207.09     5519.34    339.70 o 
  19   9  -4     2634.54     2940.11    288.26 o 
  20   9  -4     1157.28      967.48    285.92 o 
  21   9  -4     3144.29     3345.01    465.58 o 
  22   9  -4      716.99      532.32    312.67 o 
  23   9  -4     4420.97     5251.94    459.34 o 
  24   9  -4      549.57      507.96    373.52 o 
   0  10  -4     2213.61     2338.98    285.59 o 
   1  10  -4     7203.29     7603.84    326.91 o 
   2  10  -4     4309.15     3894.32    286.52 o 
   3  10  -4    12301.71    12675.88    474.06 o 
   4  10  -4      718.29      729.36    173.95 o 
   5  10  -4      771.45      701.95    170.27 o 
   6  10  -4     5964.15     6168.04    292.45 o 
   7  10  -4     8393.97     8293.95    351.56 o 
   8  10  -4     1181.66     1157.83    182.29 o 
   9  10  -4     5857.61     6406.56    306.40 o 
  10  10  -4     3126.04     3007.78    230.91 o 
  11  10  -4    18148.40    17819.29    631.04 o 
  12  10  -4      434.68       76.50    199.26 o 
  13  10  -4     3301.76     3613.91    260.43 o 
  14  10  -4     9572.54     9729.09    422.20 o 
  15  10  -4     4552.76     4929.24    299.20 o 
  16  10  -4      480.69      538.99    241.00 o 
  17  10  -4      565.06      675.71    254.36 o 
  18  10  -4     1070.52     1297.15    345.09 o 
  19  10  -4     2737.26     2506.69    384.88 o 
  20  10  -4      709.69      650.40    357.50 o 
  21  10  -4     4602.38     4640.16    434.95 o 
  22  10  -4     4630.41     4611.75    451.46 o 
   1  11  -4     1939.56     2518.17    260.88 o 
   2  11  -4     2056.88     2095.53    412.84 o 
   3  11  -4     8727.78     8974.72    451.78 o 
   4  11  -4     1037.62     1271.69    295.03 o 
   5  11  -4    15356.27    16522.23    628.72 o 
   6  11  -4     1413.75     1228.84    203.25 o 
   7  11  -4     2752.27     2781.45    228.15 o 
   8  11  -4     1409.86     1965.14    216.04 o 
   9  11  -4     9460.25     9573.95    405.06 o 
  10  11  -4     1537.71     1440.83    216.06 o 
  11  11  -4     6172.85     6334.65    326.55 o 
  12  11  -4     1311.72     1277.70    282.31 o 
  13  11  -4      107.40      309.34    290.53 o 
  14  11  -4     4380.49     4885.39    445.31 o 
  15  11  -4     2390.58     1626.81    341.64 o 
  16  11  -4      714.52     1003.12    330.16 o 
  17  11  -4     2382.37     2219.25    582.44 o 
  18  11  -4      615.69      434.12    453.02 o 
  19  11  -4      847.90     1290.99    455.31 o 
  20  11  -4      266.47       46.38    591.23 o 
  21  11  -4      911.26      987.04    490.66 o 
   0  12  -4     5448.64     5136.04    643.44 o 
   1  12  -4     9169.23     8572.21    594.22 o 
   2  12  -4     6675.27     6107.09    488.39 o 
   3  12  -4     9580.12    10067.49    924.85 o 
   4  12  -4     4486.32     5049.22    447.08 o 
   5  12  -4      696.40      754.86    353.69 o 
   6  12  -4    13180.54    14118.52    779.56 o 
   7  12  -4     4883.75     5999.16    489.21 o 
   8  12  -4     2641.47     2606.55    405.79 o 
   9  12  -4     7626.52     7717.63    907.96 o 
  10  12  -4     1313.06     1918.81    424.06 o 
  11  12  -4     1227.51     1306.74    386.89 o 
  12  12  -4     5167.68     6347.20    676.85 o 
  13  12  -4     5440.90     6045.23    522.62 o 
  14  12  -4     2945.14     3441.35    479.41 o 
  15  12  -4     1489.82     1883.78    793.94 o 
  16  12  -4     1155.65      323.24    418.14 o 
  17  12  -4      592.63      976.96    437.23 o 
  18  12  -4       39.89     -443.87    443.87 o 
  19  12  -4      241.31       53.11    491.23 o 
   1  13  -4     5624.56     6037.15    605.82 o 
   2  13  -4      262.80      382.67    394.06 o 
   3  13  -4     1057.17     1710.64    394.94 o 
   4  13  -4     7018.40     7189.35    548.36 o 
   5  13  -4     4112.09     4551.91    465.17 o 
   6  13  -4     1349.20     1752.13    400.58 o 
   7  13  -4     5908.25     5769.01    551.00 o 
   8  13  -4     9826.10     9290.44    827.72 o 
   9  13  -4     2400.72     2683.87    458.77 o 
  10  13  -4     1040.86      935.25    425.04 o 
  11  13  -4     4280.06     4047.50    498.84 o 
  12  13  -4     1236.79     1295.16    424.09 o 
  13  13  -4     1176.30      714.06    449.16 o 
  14  13  -4      404.54      -87.49    462.33 o 
  15  13  -4      607.06      128.18    466.34 o 
  16  13  -4     2562.93     2156.66    505.98 o 
  17  13  -4     2371.78     2570.70    752.48 o 
   0  14  -4     1262.65     1255.41    594.30 o 
   1  14  -4     2167.43     2333.19    476.08 o 
   2  14  -4      327.66      357.60    432.67 o 
   3  14  -4     1924.79     1637.73    548.23 o 
   4  14  -4     1838.29     1529.75    555.53 o 
   5  14  -4       83.89     -403.69    403.69 o 
   6  14  -4       81.25      439.72    413.35 o 
   7  14  -4     2145.51     2396.13    469.49 o 
   8  14  -4      143.16      180.90    442.38 o 
   9  14  -4     1269.21      906.04    455.69 o 
  10  14  -4     1609.64      982.33    458.09 o 
  11  14  -4     4000.86     4510.57   1126.80 o 
  12  14  -4       89.53      250.10    472.22 o 
  13  14  -4      642.52      735.06    512.93 o 
  14  14  -4     3783.17     4005.49    709.09 o 
   1  15  -4     3152.27     4255.73   1147.91 o 
   2  15  -4      506.02      675.72    485.06 o 
   3  15  -4     2662.71     2582.46    508.99 o 
   4  15  -4      968.09      260.69    471.27 o 
   5  15  -4      806.81     1274.78    498.32 o 
   6  15  -4      797.39      568.20    461.49 o 
   7  15  -4      544.04       91.41    471.50 o 
   8  15  -4      305.52     1036.24    517.21 o 
   9  15  -4     2795.57     3092.39   1047.71 o 
  10  15  -4       87.22      918.65    533.91 o 
   0  16  -4     1090.87     1588.65    800.08 o 
   1  16  -4      141.20      956.31    544.26 o 
   2   0  -3   120429.45   118383.34   4278.07 o 
   4   0  -3    11531.69    10988.97    402.34 o 
   6   0  -3     7381.02     6648.67    470.68 o 
   8   0  -3    30516.17    27686.52   1699.98 o 
  10   0  -3    31604.16    29655.25   1852.78 o 
  12   0  -3    28303.17    25264.78   1584.04 o 
  14   0  -3    33180.14    30196.57   1926.49 o 
  16   0  -3    34522.23    32258.97   2113.08 o 
  18   0  -3    16959.68    17009.04   1167.87 o 
  20   0  -3    20334.53    18940.14   1371.35 o 
  22   0  -3     5215.65     4278.37    563.59 o 
  24   0  -3     7528.22     7203.04    779.35 o 
  26   0  -3      386.48     -511.38    586.62 o 
  28   0  -3    10388.23    10745.06   1053.47 o 
   0   1  -3   103269.06   110435.34   3510.68 o 
   1   1  -3    26953.52    28513.71    621.10 o 
   2   1  -3     3083.76     3160.97     88.55 o 
   3   1  -3    69411.22    72118.51   1899.33 o 
   4   1  -3    35740.72    36769.37    976.30 o 
   5   1  -3    29382.51    29570.97    915.44 o 
   6   1  -3    19720.65    18996.20    671.30 o 
   7   1  -3    23548.56    22559.50    963.17 o 
   8   1  -3    28425.11    27199.15   1193.92 o 
   9   1  -3    15681.33    15037.04    691.43 o 
  10   1  -3    26396.23    23844.84   1078.27 o 
  11   1  -3    42408.64    39927.86   1801.75 o 
  12   1  -3    13551.75    13967.47    669.67 o 
  13   1  -3     2757.38     2473.06    223.92 o 
  14   1  -3    12955.58    11923.13    614.06 o 
  15   1  -3    12166.21    12332.25    608.92 o 
  16   1  -3    40252.12    36956.48   1685.27 o 
  17   1  -3     1543.96     1396.52    247.07 o 
  18   1  -3      394.14      278.08    245.99 o 
  19   1  -3    12184.31    11281.46    642.56 o 
  20   1  -3    14263.49    13986.20    808.82 o 
  21   1  -3      123.36      -62.23    308.93 o 
  22   1  -3     3292.30     2906.86    391.95 o 
  23   1  -3     9126.62    10050.09    741.34 o 
  24   1  -3       81.60     -140.49    405.42 o 
  25   1  -3       87.09     -282.24    388.73 o 
  26   1  -3     1224.55     1445.69    430.15 o 
  27   1  -3     1570.27     1724.14    475.09 o 
  28   1  -3     1210.40     1139.45    496.51 o 
  29   1  -3       76.31      268.53    913.72 o 
   1   2  -3     2813.66     2997.26     71.83 o 
   2   2  -3   238502.91   241000.39   6304.50 o 
   3   2  -3     6332.51     6280.34    164.44 o 
   4   2  -3    61823.46    62011.92   1987.53 o 
   5   2  -3    14125.23    13802.90    511.12 o 
   6   2  -3      191.50      905.75    470.84 o 
   7   2  -3      353.96      378.15     84.68 o 
   8   2  -3    22907.93    21674.67    807.10 o 
   9   2  -3    13804.10    12739.05    496.19 o 
  10   2  -3    81880.58    74935.88   3184.07 o 
  11   2  -3     1486.70     1260.55    168.01 o 
  12   2  -3     1057.95     1114.38    178.89 o 
  13   2  -3      296.62       39.06    157.42 o 
  14   2  -3    23662.09    22226.05   1026.97 o 
  15   2  -3      289.44      433.29    242.25 o 
  16   2  -3     4619.99     4391.16    313.80 o 
  17   2  -3     5127.98     4609.12    488.73 o 
  18   2  -3     2121.57     1919.61    309.73 o 
  19   2  -3     1338.20     1128.41    284.57 o 
  20   2  -3     3459.57     3304.11    362.68 o 
  21   2  -3     1597.98     1424.49    873.79 o 
  22   2  -3     2087.68     1956.70    352.36 o 
  23   2  -3     1025.59     1283.39    750.17 o 
  24   2  -3      550.61      356.03    355.88 o 
  25   2  -3      427.35      -39.47    576.26 o 
  26   2  -3     1908.80     1754.40    435.90 o 
  27   2  -3       20.48     -239.17    328.22 o 
  28   2  -3     5949.77     7370.96    632.49 o 
  29   2  -3      719.49      883.28    493.04 o 
   0   3  -3   148595.66   158024.67   6729.03 o 
   1   3  -3    15535.67    16940.96    483.14 o 
   2   3  -3     6777.85     7405.04    328.16 o 
   3   3  -3    79697.16    79720.78   2223.48 o 
   4   3  -3   109464.85   111870.97   3137.45 o 
   5   3  -3    14488.64    13954.60    542.94 o 
   6   3  -3    11430.76    10786.16    428.27 o 
   7   3  -3    36773.94    36059.36   1315.28 o 
   8   3  -3    32240.67    32517.25   1400.51 o 
   9   3  -3    14182.44    13705.75    544.63 o 
  10   3  -3    56828.98    54682.32   1939.32 o 
  11   3  -3    69708.16    68729.24   2344.65 o 
  12   3  -3    73612.64    72887.86   2593.20 o 
  13   3  -3      948.81      891.13    155.55 o 
  14   3  -3    16767.37    15583.17    626.05 o 
  15   3  -3    36957.32    35172.26   1607.37 o 
  16   3  -3    11432.74    11121.42    621.92 o 
  17   3  -3    10438.77     9668.06    580.22 o 
  18   3  -3     6371.26     6067.45    408.75 o 
  19   3  -3     3829.52     3742.64    359.02 o 
  20   3  -3     6705.11     6867.79    461.15 o 
  21   3  -3     4843.27     5598.66    842.70 o 
  22   3  -3    13823.00    14012.77    646.83 o 
  23   3  -3    18161.33    19675.80    813.92 o 
  24   3  -3     4112.33     3880.80    348.86 o 
  25   3  -3      412.81      188.03    306.09 o 
  26   3  -3     2577.74     3205.06    377.89 o 
  27   3  -3      780.61      705.29    348.85 o 
  28   3  -3      437.31        2.74    380.70 o 
   1   4  -3    10065.19    11310.06    314.51 o 
   2   4  -3   323738.25   337060.81  10038.62 o 
   3   4  -3    12263.52    12500.31    378.70 o 
   4   4  -3      670.57      735.70     78.37 o 
   5   4  -3    19748.13    19725.84    666.80 o 
   6   4  -3     7081.07     7110.98    365.06 o 
   7   4  -3     1504.78     1350.06    119.44 o 
   8   4  -3     6313.29     6206.94    343.81 o 
   9   4  -3    21231.73    19736.08    753.31 o 
  10   4  -3   229165.08   214274.08   7553.68 o 
  11   4  -3     4446.76     4074.01    249.96 o 
  12   4  -3    39175.00    37084.02   1342.92 o 
  13   4  -3     4990.78     4975.21    258.83 o 
  14   4  -3    44998.39    44470.25   1598.83 o 
  15   4  -3     3802.54     3737.66    244.07 o 
  16   4  -3     6206.99     6335.35    325.54 o 
  17   4  -3     4994.97     4867.26    292.12 o 
  18   4  -3    17582.81    16411.02    731.91 o 
  19   4  -3     1626.94     1718.23    257.42 o 
  20   4  -3     1657.08     1580.41    253.92 o 
  21   4  -3      491.89      679.48    253.83 o 
  22   4  -3    24726.81    24447.40    983.06 o 
  23   4  -3     1612.73     2245.03    400.84 o 
  24   4  -3     8153.86     8886.93    500.54 o 
  25   4  -3     1703.41     2230.68    347.94 o 
  26   4  -3       40.75     -222.90    314.07 o 
  27   4  -3      160.12      255.93    339.27 o 
  28   4  -3     3428.54     3903.83    454.88 o 
   0   5  -3    25451.79    25817.57    958.51 o 
   1   5  -3    66160.34    68062.53   1818.60 o 
   2   5  -3    10342.54    10505.14    327.90 o 
   3   5  -3    58447.66    59457.23   1716.42 o 
   4   5  -3    34609.99    36935.61   1130.96 o 
   5   5  -3    51575.70    50572.20   1547.60 o 
   6   5  -3     5648.47     5117.19    235.72 o 
   7   5  -3    74840.45    74111.36   2200.77 o 
   8   5  -3     9477.60     9485.97    408.82 o 
   9   5  -3    24112.99    22916.08    837.80 o 
  10   5  -3    14137.19    12970.86    523.04 o 
  11   5  -3    19175.65    19153.36    743.26 o 
  12   5  -3    25740.96    24774.55    903.45 o 
  13   5  -3    11940.69    12047.84    501.76 o 
  14   5  -3    20307.86    19243.58    773.40 o 
  15   5  -3    22435.00    21469.04    844.63 o 
  16   5  -3    11207.46    10826.40    591.27 o 
  17   5  -3     2280.96     2067.23    302.91 o 
  18   5  -3     3700.68     3700.18    289.42 o 
  19   5  -3    26320.84    26374.55   1011.92 o 
  20   5  -3       31.75     -147.87    240.11 o 
  21   5  -3     1681.55     1627.93    286.21 o 
  22   5  -3     3651.96     3819.09    349.50 o 
  23   5  -3     1169.89     1547.02    320.28 o 
  24   5  -3     1076.47     1356.68    331.68 o 
  25   5  -3      380.93      238.15    321.65 o 
  26   5  -3     7718.58     9159.92    539.60 o 
  27   5  -3     8022.38     9223.22    564.55 o 
   1   6  -3    10964.00    11092.62    282.27 o 
   2   6  -3    60552.55    61391.46   1634.71 o 
   3   6  -3    33377.98    34625.28   1120.22 o 
   4   6  -3    23444.36    22821.73    730.59 o 
   5   6  -3    68979.13    68413.57   1936.51 o 
   6   6  -3      236.32      373.73    104.19 o 
   7   6  -3    32361.25    31694.80    978.83 o 
   8   6  -3    11126.46    11250.14    382.09 o 
   9   6  -3    21540.52    20392.19    649.07 o 
  10   6  -3    63430.25    59355.04   2135.99 o 
  11   6  -3      650.94      464.74    162.17 o 
  12   6  -3     1140.11     1000.51    181.35 o 
  13   6  -3    22454.84    21536.12    828.73 o 
  14   6  -3     5268.08     5824.57    318.17 o 
  15   6  -3     5159.77     4928.14    308.34 o 
  16   6  -3     2124.76     1769.85    237.01 o 
  17   6  -3    21355.83    20561.87    817.59 o 
  18   6  -3     7035.52     6704.70    381.88 o 
  19   6  -3     1549.99     1656.84    274.46 o 
  20   6  -3      846.03     1028.74    267.84 o 
  21   6  -3      543.96      597.42    272.26 o 
  22   6  -3     4645.66     5158.99    385.68 o 
  23   6  -3      774.31      879.65    320.47 o 
  24   6  -3      196.01     -266.69    418.37 o 
  25   6  -3     3115.76     3611.24    448.98 o 
  26   6  -3      716.33     1120.42    380.22 o 
  27   6  -3      383.34     1030.15    387.96 o 
   0   7  -3    17455.06    18461.50    884.00 o 
   1   7  -3    11737.20    12125.88    338.41 o 
   2   7  -3    16978.12    17205.88    457.24 o 
   3   7  -3      588.17      546.31    114.88 o 
   4   7  -3     3472.98     3758.58    180.50 o 
   5   7  -3    11663.76    11960.57    403.16 o 
   6   7  -3    28753.54    28707.65    877.23 o 
   7   7  -3    26181.54    25880.93    747.36 o 
   8   7  -3     6306.37     6597.39    406.01 o 
   9   7  -3     2031.91     2052.79    158.29 o 
  10   7  -3     1643.28     1582.06    184.08 o 
  11   7  -3    26161.83    25557.79    827.44 o 
  12   7  -3     4146.03     4119.54    377.37 o 
  13   7  -3     4365.78     4126.18    278.83 o 
  14   7  -3    14854.19    13928.85    595.30 o 
  15   7  -3     8364.66     8023.38    419.58 o 
  16   7  -3     2788.83     2770.20    278.92 o 
  17   7  -3    11059.13     9617.31    476.30 o 
  18   7  -3     1668.35     1545.03    262.68 o 
  19   7  -3    16129.97    16177.52    740.04 o 
  20   7  -3     1606.92     2285.98    298.61 o 
  21   7  -3     2273.17     2812.57    348.70 o 
  22   7  -3     1532.85     1322.78    329.49 o 
  23   7  -3     5174.69     5251.03    417.61 o 
  24   7  -3      341.10      296.03    344.60 o 
  25   7  -3      171.78      249.70    364.94 o 
  26   7  -3      604.98      127.22    384.47 o 
   1   8  -3     3710.11     3542.49    145.42 o 
   2   8  -3    38779.06    39406.59   1003.17 o 
   3   8  -3    10399.11    10612.79    326.96 o 
   4   8  -3     4744.54     4710.54    220.88 o 
   5   8  -3     1502.48     1573.49    150.87 o 
   6   8  -3    16446.03    15815.84    536.17 o 
   7   8  -3     2565.90     2469.68    174.25 o 
   8   8  -3     3953.59     3931.11    204.46 o 
   9   8  -3      145.66      -38.26    134.74 o 
  10   8  -3    26731.06    27088.74    871.49 o 
  11   8  -3     1870.16     1873.76    184.19 o 
  12   8  -3      871.03      614.51    168.40 o 
  13   8  -3     2253.45     2498.63    203.77 o 
  14   8  -3      127.46       23.78    176.85 o 
  15   8  -3     6273.85     6365.46    324.61 o 
  16   8  -3      922.08     1436.65    262.61 o 
  17   8  -3      342.39       43.38    276.45 o 
  18   8  -3    10279.83    10284.58    500.57 o 
  19   8  -3     2625.66     2554.84    311.62 o 
  20   8  -3     1851.08     2307.20    313.68 o 
  21   8  -3      341.35      -41.26    302.32 o 
  22   8  -3     4971.00     5285.91    420.41 o 
  23   8  -3      693.79      860.61    433.12 o 
  24   8  -3      844.14     1012.27    432.79 o 
  25   8  -3      668.41      460.30    557.88 o 
   0   9  -3     9481.77     9326.52    505.13 o 
   1   9  -3    24547.68    24166.38    791.50 o 
   2   9  -3     4388.50     4524.27    227.53 o 
   3   9  -3    17932.23    17957.30    550.58 o 
   4   9  -3      436.48      452.89    116.28 o 
   5   9  -3      417.35      389.11    142.19 o 
   6   9  -3    10366.03    10105.25    404.19 o 
   7   9  -3     6512.51     6582.09    275.91 o 
   8   9  -3     7886.17     7754.60    339.19 o 
   9   9  -3     9692.41     9673.73    387.98 o 
  10   9  -3     1909.34     1882.42    184.33 o 
  11   9  -3    11376.26    11739.61    460.79 o 
  12   9  -3     1927.84     2222.35    205.74 o 
  13   9  -3     4067.91     3722.85    259.61 o 
  14   9  -3     2712.31     2713.31    231.80 o 
  15   9  -3     3098.36     3488.79    256.18 o 
  16   9  -3     6590.59     6337.65    333.84 o 
  17   9  -3      410.99      801.04    225.07 o 
  18   9  -3      686.29      797.00    248.47 o 
  19   9  -3     9664.50    10071.11    455.83 o 
  20   9  -3      679.69      653.62    281.52 o 
  21   9  -3      753.10     1008.76    298.99 o 
  22   9  -3      279.70      349.67    341.68 o 
  23   9  -3      540.18      474.26    373.86 o 
  24   9  -3     1622.87     1556.96    407.58 o 
   1  10  -3     4569.12     4668.73    267.99 o 
   2  10  -3    32980.98    33190.25   1062.80 o 
   3  10  -3     8457.52     8206.49    348.56 o 
   4  10  -3    23544.14    22923.78    751.65 o 
   5  10  -3     2056.10     2201.14    185.93 o 
   6  10  -3     5557.70     6009.15    415.71 o 
   7  10  -3     1033.96     1188.67    172.67 o 
   8  10  -3     6526.33     5940.29    279.61 o 
   9  10  -3     5637.80     5810.15    281.94 o 
  10  10  -3    36449.77    35550.52   1152.45 o 
  11  10  -3     8698.33     8592.04    374.53 o 
  12  10  -3     9447.49     8713.49    379.98 o 
  13  10  -3     2083.38     2055.24    228.89 o 
  14  10  -3      764.50      857.51    217.30 o 
  15  10  -3     3460.19     3644.00    279.29 o 
  16  10  -3     7406.59     6794.51    359.66 o 
  17  10  -3      143.68      229.55    302.10 o 
  18  10  -3    11724.17    12968.12    623.82 o 
  19  10  -3     4124.89     4650.61    399.20 o 
  20  10  -3       13.86      -98.97    333.51 o 
  21  10  -3      511.95       83.27    410.93 o 
  22  10  -3     1335.81      782.08    390.56 o 
   0  11  -3     5938.81     5853.96    413.61 o 
   1  11  -3     1806.52     1566.10    210.98 o 
   2  11  -3     2019.20     1899.55    406.32 o 
   3  11  -3      887.93      746.05    294.88 o 
   4  11  -3     1006.17     1045.61    243.52 o 
   5  11  -3      998.57     1014.40    250.11 o 
   6  11  -3     3255.49     3622.10    247.04 o 
   7  11  -3     4096.89     4366.67    254.61 o 
   8  11  -3     2183.67     2139.48    214.30 o 
   9  11  -3     2096.18     2272.35    239.48 o 
  10  11  -3     1054.20     1180.07    272.25 o 
  11  11  -3     6393.27     6612.49    389.75 o 
  12  11  -3      873.61      926.12    290.88 o 
  13  11  -3     1697.25     1513.15    292.28 o 
  14  11  -3     1991.18     2413.35    314.31 o 
  15  11  -3      112.74      175.15    302.20 o 
  16  11  -3      282.04      -13.04    322.37 o 
  17  11  -3     3714.71     3455.15    367.12 o 
  18  11  -3       88.08      241.47    343.05 o 
  19  11  -3     2227.77     2080.75    390.98 o 
  20  11  -3       15.64      -16.10    352.67 o 
  21  11  -3     2663.51     3586.41    531.49 o 
   1  12  -3    20358.40    21341.59   1026.17 o 
   2  12  -3    20368.04    21334.29   1058.73 o 
   3  12  -3     2809.39     2933.20    368.17 o 
   4  12  -3     2514.73     3077.53    386.38 o 
   5  12  -3     2221.72     2821.49    763.99 o 
   6  12  -3     3995.90     4452.85    438.76 o 
   7  12  -3    13193.31    13575.79    927.16 o 
   8  12  -3     2656.52     2862.97    401.67 o 
   9  12  -3     1213.87     1113.81    353.20 o 
  10  12  -3    16959.21    16530.25    924.32 o 
  11  12  -3    11760.70    12276.92    828.11 o 
  12  12  -3     1291.84     1000.88    379.64 o 
  13  12  -3      778.55      744.49    418.17 o 
  14  12  -3     1403.42     1460.64    699.88 o 
  15  12  -3     3849.58     3647.65    503.86 o 
  16  12  -3      176.50      279.91    412.46 o 
  17  12  -3      835.81     1233.98    451.05 o 
  18  12  -3     6342.57     7556.23    652.66 o 
  19  12  -3     5035.09     4843.76    558.99 o 
   0  13  -3      916.99     1324.51    548.23 o 
   1  13  -3     3743.75     3665.25    437.48 o 
   2  13  -3     1536.27     2097.97    469.53 o 
   3  13  -3    12022.47    12969.77    743.85 o 
   4  13  -3     1022.30      893.24    363.07 o 
   5  13  -3     4135.11     3608.42    454.54 o 
   6  13  -3     6990.33     6820.49    543.40 o 
   7  13  -3      447.47      377.08    917.94 o 
   8  13  -3     1825.31     2098.75    420.67 o 
   9  13  -3     8186.74     7539.37    887.23 o 
  10  13  -3     2580.18     2983.45    456.16 o 
  11  13  -3      624.36      753.57    440.87 o 
  12  13  -3      678.44      440.52    427.72 o 
  13  13  -3     1924.22     1415.47    592.00 o 
  14  13  -3      168.72     -148.85    452.40 o 
  15  13  -3     1591.75     1827.64    488.08 o 
  16  13  -3     1343.37     2022.84    494.03 o 
  17  13  -3     1243.48     1174.36    508.24 o 
   1  14  -3      358.98       99.78    417.21 o 
   2  14  -3    10761.42    11243.57    728.90 o 
   3  14  -3     4474.44     5267.01    513.84 o 
   4  14  -3      509.35      718.23    418.59 o 
   5  14  -3     1831.19     2120.16    449.78 o 
   6  14  -3     2839.50     3069.39    516.75 o 
   7  14  -3     1298.93     1172.12    444.60 o 
   8  14  -3      900.43     1348.08    429.06 o 
   9  14  -3     2826.63     2724.98    479.26 o 
  10  14  -3     8055.36     8661.97    659.15 o 
  11  14  -3      972.27     1044.78    492.07 o 
  12  14  -3     3803.22     4211.02    547.60 o 
  13  14  -3      620.64      792.96    474.03 o 
  14  14  -3     1244.09     1215.94    494.87 o 
   0  15  -3     5153.81     4759.03    810.83 o 
   1  15  -3     2776.06     2408.54    491.24 o 
   2  15  -3     1357.94     1334.98    507.54 o 
   3  15  -3     3148.41     2938.38    530.74 o 
   4  15  -3     3177.21     2903.09    508.57 o 
   5  15  -3     1895.88     1610.23    572.04 o 
   6  15  -3     3424.15     4055.26    572.66 o 
   7  15  -3      442.02      311.10    489.66 o 
   8  15  -3      101.43     -222.59    488.97 o 
   9  15  -3     5945.14     6813.44    917.56 o 
  10  15  -3     1554.24     2044.52    548.52 o 
   1  16  -3      491.17      132.37    494.00 o 
   2  16  -3     4243.65     4213.76    568.99 o 
   3  16  -3     2247.10     2449.70    546.51 o 
   0   0  -2    35173.48    43817.82   2069.52 o 
   2   0  -2   188935.94   192020.48   6193.31 o 
   4   0  -2     9741.56     9971.83    476.67 o 
   8   0  -2    32659.59    30007.68   1812.85 o 
  10   0  -2    36462.55    38334.84   2449.39 o 
  12   0  -2    11933.21    12679.23    898.36 o 
  14   0  -2   104162.52    99622.49   6334.62 o 
  16   0  -2     3474.83     2998.39    376.24 o 
  18   0  -2    37787.12    34798.20   2222.11 o 
  20   0  -2     7197.90     7106.29    664.18 o 
  22   0  -2    11101.40    11191.17    936.76 o 
  24   0  -2     4910.78     4922.58    687.98 o 
  26   0  -2     9044.83     9521.13    930.61 o 
  28   0  -2     1987.94     2893.96    730.98 o 
   1   1  -2     8359.07     8561.23    211.41 o 
   3   1  -2    26461.32    26582.20    722.82 o 
   4   1  -2     8513.18     8341.56    261.51 o 
   5   1  -2    56341.55    56529.61   1732.33 o 
   6   1  -2     4577.39     4648.28    226.67 o 
   7   1  -2    26514.73    25224.54   1101.35 o 
   8   1  -2    21539.63    20883.57    939.83 o 
   9   1  -2     2235.41     2370.44    211.15 o 
  10   1  -2     9428.13     9150.83    454.17 o 
  11   1  -2     5224.64     4836.20    334.01 o 
  12   1  -2     7349.07     6756.14    490.65 o 
  13   1  -2    16914.89    16045.38    754.38 o 
  14   1  -2    22574.62    21735.09   1023.44 o 
  15   1  -2    14972.10    14094.63    684.64 o 
  16   1  -2     3962.69     3450.75    292.09 o 
  17   1  -2     1582.88     1416.82    306.37 o 
  18   1  -2      677.04      930.97    257.08 o 
  19   1  -2     6012.30     5804.60    542.86 o 
  20   1  -2    18910.93    18365.93    937.11 o 
  21   1  -2     3821.87     4150.41    719.46 o 
  22   1  -2     9527.11     9292.19    573.02 o 
  23   1  -2     1008.48      917.12    344.40 o 
  24   1  -2     2079.10     1821.58    387.59 o 
  25   1  -2      215.37      -36.33    353.99 o 
  26   1  -2    10711.12    12145.97    718.12 o 
  27   1  -2     2989.23     2970.37    623.48 o 
  28   1  -2     3612.51     3577.66    496.50 o 
  29   1  -2      430.21      491.03    485.35 o 
   0   2  -2    22939.15    22759.73    719.31 o 
   1   2  -2     5112.34     5296.90    119.69 o 
   3   2  -2    16920.44    17024.45    427.65 o 
   4   2  -2    55900.97    60647.85   2691.38 o 
   5   2  -2     4441.70     4584.95    171.98 o 
   6   2  -2   320586.28   339105.00  11656.06 o 
   7   2  -2     7112.84     6790.18    333.60 o 
   8   2  -2     1297.06     1242.31    130.67 o 
   9   2  -2    14210.63    13195.03    619.20 o 
  10   2  -2      176.20      178.58    152.41 o 
  11   2  -2      989.66     1226.19    158.23 o 
  12   2  -2    11704.41     9984.14    531.27 o 
  13   2  -2     5528.38     5243.59    315.99 o 
  14   2  -2    98955.59    92315.87   3907.81 o 
  15   2  -2      764.24      735.62    201.16 o 
  16   2  -2      784.08      823.39    229.53 o 
  17   2  -2      348.48      303.60    228.27 o 
  18   2  -2    15644.12    16162.34    796.19 o 
  19   2  -2     2138.09     1968.01    473.37 o 
  20   2  -2     1784.35     1192.73    406.95 o 
  21   2  -2      820.85      856.03    316.01 o 
  22   2  -2     4594.00     4903.71    438.41 o 
  23   2  -2     2002.91     2110.20    378.34 o 
  24   2  -2      672.52      479.68    384.94 o 
  25   2  -2      730.80      486.98    533.64 o 
  26   2  -2     3397.38     3429.00    465.47 o 
  27   2  -2      466.36       14.51    418.31 o 
  28   2  -2     2251.68     2632.76    498.87 o 
  29   2  -2      444.80      405.75    467.38 o 
   1   3  -2    96985.59    98978.94   2269.99 o 
   2   3  -2    28655.59    28165.84    623.89 o 
   3   3  -2   226370.70   230936.61   6265.71 o 
   4   3  -2   181539.42   184532.69   5705.57 o 
   5   3  -2    73203.55    72746.24   2507.79 o 
   6   3  -2    15363.61    14888.68    584.94 o 
   7   3  -2    26587.38    25110.18    911.72 o 
   8   3  -2    76603.82    71504.34   2549.46 o 
   9   3  -2    15012.55    14063.13    545.70 o 
  10   3  -2    11621.39    10628.69    534.52 o 
  11   3  -2   132310.08   123830.37   5357.46 o 
  12   3  -2     4099.44     3974.77    268.99 o 
  13   3  -2    18542.60    16179.87    792.15 o 
  14   3  -2     2883.17     2615.43    600.06 o 
  15   3  -2    43277.64    39965.66   1822.38 o 
  16   3  -2    14598.36    13642.85    684.36 o 
  17   3  -2    10918.34    10909.47    616.48 o 
  18   3  -2     9603.72     9254.00    593.90 o 
  19   3  -2     5571.96     5942.70    438.41 o 
  20   3  -2     2763.06     2323.34    324.19 o 
  21   3  -2     2679.99     2615.67    363.57 o 
  22   3  -2     1168.62     1403.01    379.69 o 
  23   3  -2    14336.24    14823.52    845.08 o 
  24   3  -2     2890.74     2354.06    396.93 o 
  25   3  -2     2384.33     1807.35    444.19 o 
  26   3  -2      551.84      123.24    314.55 o 
  27   3  -2      388.29       38.61    355.96 o 
  28   3  -2      289.82      251.87    380.79 o 
   0   4  -2     7938.05     9241.29    414.79 o 
   1   4  -2     5071.84     5175.13    168.72 o 
   2   4  -2     6277.79     6648.45    318.23 o 
   3   4  -2    61582.66    63166.79   1943.96 o 
   4   4  -2     1692.53     1652.38     93.87 o 
   5   4  -2    14886.98    14639.54    496.08 o 
   6   4  -2    45019.18    47150.99   1651.90 o 
   7   4  -2    17848.24    17174.75    653.33 o 
   8   4  -2    29527.75    28634.61   1039.10 o 
   9   4  -2    36277.16    35144.32   1247.32 o 
  10   4  -2    18576.87    17532.41    691.84 o 
  11   4  -2     9277.10     9483.02    414.34 o 
  12   4  -2     2763.12     2142.25    330.17 o 
  13   4  -2     7953.46     7598.68    346.51 o 
  14   4  -2    14952.91    13820.86    579.39 o 
  15   4  -2      956.09      889.08    181.42 o 
  16   4  -2    16845.62    16516.14    652.17 o 
  17   4  -2     6954.82     6929.06    347.80 o 
  18   4  -2     1764.17     2014.04    240.04 o 
  19   4  -2     3916.09     3857.40    290.12 o 
  20   4  -2    10003.78     9673.02    480.73 o 
  21   4  -2      573.75      606.35    240.31 o 
  22   4  -2     2384.50     3185.54    309.83 o 
  23   4  -2     3463.73     3155.56    341.65 o 
  24   4  -2     1893.30     1802.29    324.02 o 
  25   4  -2     4242.22     4277.79    398.95 o 
  26   4  -2      621.37      745.84    330.09 o 
  27   4  -2      870.55      997.02    370.45 o 
  28   4  -2     1750.45     1690.25    398.93 o 
   1   5  -2     4124.87     4110.48    170.51 o 
   2   5  -2     5500.72     5734.66    175.17 o 
   3   5  -2    15444.80    15528.69    474.09 o 
   4   5  -2    10420.29    11150.66    398.58 o 
   5   5  -2    37607.79    36617.62   1189.06 o 
   6   5  -2      637.39      722.75    135.32 o 
   7   5  -2    27684.08    27155.96    979.54 o 
   8   5  -2    12097.80    11682.59    463.43 o 
   9   5  -2     6552.11     5923.82    502.94 o 
  10   5  -2    12837.19    12120.20    497.57 o 
  11   5  -2     9847.85     9583.39    396.79 o 
  12   5  -2     1853.16     1809.43    261.06 o 
  13   5  -2    10566.74     9372.38    422.15 o 
  14   5  -2     3101.89     3263.70    229.43 o 
  15   5  -2    25210.51    23168.41    854.98 o 
  16   5  -2     9307.68     8662.49    411.68 o 
  17   5  -2     3475.56     3259.34    260.77 o 
  18   5  -2     2802.23     2900.79    268.96 o 
  19   5  -2    12027.21    11985.07    557.97 o 
  20   5  -2     5462.63     5481.03    674.57 o 
  21   5  -2     2977.16     2839.17    385.06 o 
  22   5  -2     6996.11     7382.21    504.63 o 
  23   5  -2     6161.04     6459.87    422.94 o 
  24   5  -2     1480.86     1375.00    323.13 o 
  25   5  -2      846.12      876.05    351.39 o 
  26   5  -2     1760.73     1710.26    389.94 o 
  27   5  -2     4331.72     5259.24    749.52 o 
   0   6  -2    17641.47    18260.97    673.30 o 
   1   6  -2    35092.21    35987.21    976.43 o 
   2   6  -2    58780.04    62987.18   1704.10 o 
   3   6  -2     8864.86     8115.81    286.11 o 
   4   6  -2     3673.21     3806.27    169.97 o 
   5   6  -2    14577.54    14219.59    469.03 o 
   6   6  -2   135304.27   136807.92   4227.77 o 
   7   6  -2    35426.57    34035.63   1077.15 o 
   8   6  -2     4545.79     4213.91    273.85 o 
   9   6  -2    24923.05    24833.08    876.58 o 
  10   6  -2      506.12      581.99    158.81 o 
  11   6  -2    21287.53    21103.50    814.65 o 
  12   6  -2    16532.62    15679.63    635.24 o 
  13   6  -2     9117.28     8617.70    405.57 o 
  14   6  -2    48763.13    48676.68   1737.18 o 
  15   6  -2     3013.14     2622.12    241.20 o 
  16   6  -2     2411.41     2386.81    276.45 o 
  17   6  -2     5772.34     5622.02    335.66 o 
  18   6  -2    13752.14    13636.66    604.49 o 
  19   6  -2     3767.65     3927.43    309.82 o 
  20   6  -2     3796.03     3844.23    321.54 o 
  21   6  -2    12413.87    12225.39    641.04 o 
  22   6  -2     4613.93     4724.08    376.62 o 
  23   6  -2     3222.90     3346.64    384.12 o 
  24   6  -2     3730.83     3722.16    379.95 o 
  25   6  -2     2011.47     2221.27    366.46 o 
  26   6  -2     4754.19     5023.29    459.23 o 
  27   6  -2     2135.97     2227.77    477.36 o 
   1   7  -2    22742.32    22777.96    579.54 o 
   2   7  -2     1756.29     1679.35     92.62 o 
   3   7  -2    24711.39    24713.49    746.82 o 
   4   7  -2     1905.23     1899.23    132.44 o 
   5   7  -2     9012.14     8812.22    293.21 o 
   6   7  -2     4764.83     4649.09    217.79 o 
   7   7  -2    14179.42    14013.61    483.21 o 
   8   7  -2    14251.18    14251.53    495.48 o 
   9   7  -2     8442.36     8371.40    328.78 o 
  10   7  -2      317.37      379.70    134.99 o 
  11   7  -2    21094.44    19186.05    632.67 o 
  12   7  -2     3432.46     3391.64    239.97 o 
  13   7  -2    10932.74    10499.38    496.15 o 
  14   7  -2     1680.40     2002.66    272.59 o 
  15   7  -2    26720.28    25610.67    980.54 o 
  16   7  -2     3297.63     3043.43    263.89 o 
  17   7  -2      701.71      488.74    239.46 o 
  18   7  -2     1832.13     1897.00    276.08 o 
  19   7  -2    10811.60    10523.42    532.74 o 
  20   7  -2     6729.96     6106.52    412.59 o 
  21   7  -2     6851.41     7719.32    461.42 o 
  22   7  -2      606.73     1076.38    319.81 o 
  23   7  -2     1743.59     1811.68    438.97 o 
  24   7  -2     1181.45     1115.13    357.76 o 
  25   7  -2      927.75      722.84    533.27 o 
  26   7  -2     1144.04     1324.45    377.62 o 
   0   8  -2    23975.06    23737.02    852.04 o 
   1   8  -2    22684.97    22532.00    607.40 o 
   2   8  -2    12885.96    12904.21    448.84 o 
   3   8  -2    66249.46    67079.49   1818.21 o 
   4   8  -2     1060.21     1096.96    110.75 o 
   5   8  -2    18664.28    18498.29    613.57 o 
   6   8  -2    14164.88    13984.82    485.33 o 
   7   8  -2    20957.69    20334.39    675.80 o 
   8   8  -2     6279.39     5783.60    261.08 o 
   9   8  -2    15216.80    14842.20    520.33 o 
  10   8  -2     1816.65     1385.49    161.42 o 
  11   8  -2     9790.76     9603.74    396.99 o 
  12   8  -2     4466.99     4019.35    234.07 o 
  13   8  -2    12123.57    11422.00    436.48 o 
  14   8  -2     8555.58     8512.31    535.22 o 
  15   8  -2     3941.53     3651.51    294.89 o 
  16   8  -2       98.51      471.50    250.75 o 
  17   8  -2     4476.65     4143.93    593.96 o 
  18   8  -2     1342.76     1440.86    295.48 o 
  19   8  -2    11904.46    12089.79    601.59 o 
  20   8  -2     1567.66     1923.04    310.65 o 
  21   8  -2      197.58      446.12    305.73 o 
  22   8  -2     2728.53     3080.31    363.20 o 
  23   8  -2     2598.49     2746.36    386.50 o 
  24   8  -2      219.51     -218.89    334.50 o 
  25   8  -2     5584.17     5890.74    488.17 o 
   1   9  -2    32729.63    32798.23    965.31 o 
   2   9  -2    15142.81    14828.04    464.77 o 
   3   9  -2     1610.37     1595.51    144.07 o 
   4   9  -2     5900.65     5900.32    227.56 o 
   5   9  -2    60986.22    61493.92   1739.85 o 
   6   9  -2     3354.38     3567.48    201.04 o 
   7   9  -2    30151.04    29956.36    945.68 o 
   8   9  -2     6104.27     6058.33    265.09 o 
   9   9  -2     7409.91     7549.06    329.63 o 
  10   9  -2    14410.03    13139.17    534.08 o 
  11   9  -2    14059.58    14278.49    515.72 o 
  12   9  -2     2775.77     2989.32    245.86 o 
  13   9  -2     7128.93     7026.36    322.25 o 
  14   9  -2      549.62      519.33    195.88 o 
  15   9  -2    24696.77    23777.54    775.18 o 
  16   9  -2      185.28       29.75    209.95 o 
  17   9  -2    11161.45    11666.79    488.55 o 
  18   9  -2     3378.48     3932.86    288.48 o 
  19   9  -2      775.44     1098.09    269.78 o 
  20   9  -2     1920.01     1732.84    517.75 o 
  21   9  -2     2893.40     2875.60    381.58 o 
  22   9  -2     2068.70     2467.50    371.99 o 
  23   9  -2     4532.83     5034.89    452.00 o 
  24   9  -2      274.35       38.80    371.27 o 
   0  10  -2     1778.57     1531.94    258.16 o 
   1  10  -2    21406.51    21334.40    619.76 o 
   2  10  -2     6062.67     6168.18    236.62 o 
   3  10  -2    51822.62    50443.95   1577.43 o 
   4  10  -2      565.09      314.82    147.83 o 
   5  10  -2     4958.18     5096.49    212.89 o 
   6  10  -2    16406.16    16903.25    588.26 o 
   7  10  -2     7367.47     7717.20    322.14 o 
   8  10  -2     5904.38     6034.09    371.38 o 
   9  10  -2    20944.12    20536.61    694.99 o 
  10  10  -2      427.66      295.33    168.49 o 
  11  10  -2      701.84      774.60    188.40 o 
  12  10  -2      800.06      705.99    196.84 o 
  13  10  -2    11029.85    11259.62    435.46 o 
  14  10  -2     7642.72     7654.50    348.71 o 
  15  10  -2     4082.61     4108.28    275.01 o 
  16  10  -2     5958.45     6043.72    420.22 o 
  17  10  -2     2169.61     2483.38    340.34 o 
  18  10  -2      765.74      861.09    325.44 o 
  19  10  -2     1669.89     2398.08    351.33 o 
  20  10  -2      785.35      614.68    406.22 o 
  21  10  -2      254.33      199.09    358.27 o 
  22  10  -2     2308.97     2114.04    516.56 o 
  23  10  -2      501.94      309.13    388.55 o 
   1  11  -2    10588.84    11120.92    431.75 o 
   2  11  -2      856.75      839.11    239.19 o 
   3  11  -2     9906.16    10111.99    488.56 o 
   4  11  -2     2628.30     2775.00    449.93 o 
   5  11  -2     2091.62     2199.54    266.88 o 
   6  11  -2      334.49      449.84    230.88 o 
   7  11  -2     6415.28     6428.31    333.81 o 
   8  11  -2     6455.15     6592.22    373.01 o 
   9  11  -2     5606.87     5613.88    370.01 o 
  10  11  -2     2348.76     2183.51    297.62 o 
  11  11  -2    18845.28    18395.43    756.90 o 
  12  11  -2      260.06      288.50    344.54 o 
  13  11  -2     6280.02     6362.17    406.10 o 
  14  11  -2     1880.18     1891.06    318.87 o 
  15  11  -2    12402.55    12258.07    596.51 o 
  16  11  -2     2705.40     2350.48    330.93 o 
  17  11  -2      232.51      294.79    325.22 o 
  18  11  -2       51.76      305.60    344.03 o 
  19  11  -2      993.45     1345.50    362.46 o 
  20  11  -2     1343.28     1543.08    375.98 o 
  21  11  -2     3355.08     3663.25    437.57 o 
   0  12  -2    18792.99    18102.43   1395.15 o 
   1  12  -2     3645.85     3244.91    379.30 o 
   2  12  -2     4111.85     4112.31    330.05 o 
   3  12  -2     3051.96     2911.71    318.87 o 
   4  12  -2     1934.32     1713.56    284.97 o 
   5  12  -2     2604.74     2148.78    289.65 o 
   6  12  -2    10146.88    11125.90    774.41 o 
   7  12  -2      303.59      284.69    302.28 o 
   8  12  -2     6523.23     6605.02    429.31 o 
   9  12  -2      626.96      100.94    267.83 o 
  10  12  -2      484.13      430.98    282.09 o 
  11  12  -2     2656.36     3052.02    325.14 o 
  12  12  -2     2046.72     1559.89    327.87 o 
  13  12  -2     5821.59     6141.38    424.32 o 
  14  12  -2     5550.02     5653.37    424.01 o 
  15  12  -2     2340.79     3114.97    385.66 o 
  16  12  -2     1306.47     1772.79    344.59 o 
  17  12  -2     2671.18     3437.85    760.54 o 
  18  12  -2     2123.57     2592.39    587.78 o 
  19  12  -2     1101.99     1119.80    475.87 o 
   1  13  -2     2165.13     2101.44    368.18 o 
   2  13  -2      934.93      952.08    378.77 o 
   3  13  -2      122.25       24.64    702.18 o 
   4  13  -2     1906.53     2275.83    407.58 o 
   5  13  -2     1281.50     1760.92    386.65 o 
   6  13  -2     1043.17     1051.61    402.23 o 
   7  13  -2     3755.39     3978.02    444.26 o 
   8  13  -2      181.14      301.75    374.03 o 
   9  13  -2     5753.63     5685.53    513.89 o 
  10  13  -2     1953.80     2165.81    423.22 o 
  11  13  -2       23.67      314.08    419.96 o 
  12  13  -2      969.32     1084.71    428.69 o 
  13  13  -2     3293.80     3038.84    469.91 o 
  14  13  -2     1054.04      990.00    461.22 o 
  15  13  -2     3651.76     4221.68    522.73 o 
  16  13  -2     3959.81     4235.51    522.54 o 
  17  13  -2      300.32      501.49    447.97 o 
   0  14  -2      243.68      896.06    541.32 o 
   1  14  -2     2680.25     3052.54    619.64 o 
   2  14  -2     1498.65     1991.36    429.51 o 
   3  14  -2     5639.77     6787.31    932.15 o 
   4  14  -2     1317.98     1120.58    414.52 o 
   5  14  -2     1110.16     1164.22    414.98 o 
   6  14  -2     2756.30     2831.85    466.93 o 
   7  14  -2      408.95      173.67    432.84 o 
   8  14  -2     2447.97     2475.71    446.56 o 
   9  14  -2     2748.42     3374.07    813.90 o 
  10  14  -2     1448.40     1246.96    466.25 o 
  11  14  -2      967.17      927.31    826.19 o 
  12  14  -2      312.76     -149.18    606.97 o 
  13  14  -2     1575.56     1531.66    488.51 o 
  14  14  -2     1309.22     2122.18    487.13 o 
   1  15  -2     6590.36     7092.24   1494.59 o 
   2  15  -2     4593.28     5421.13    550.72 o 
   3  15  -2     1520.88     2298.74    469.76 o 
   4  15  -2     2894.50     3811.09    815.05 o 
   5  15  -2     2506.49     2763.26    496.20 o 
   6  15  -2      118.88     -464.71    464.71 o 
   7  15  -2     1536.09     1356.95    482.20 o 
   8  15  -2     3472.19     3173.73    571.27 o 
   9  15  -2     3945.34     4733.43    547.25 o 
  10  15  -2      925.29      943.72    485.20 o 
   0  16  -2    13290.93    12251.54   1200.89 o 
   1  16  -2     4458.28     4679.98    584.36 o 
   2  16  -2      308.65      -38.16    547.85 o 
   3  16  -2     2773.37     2492.63    714.47 o 
   4   0  -1     7203.43     6818.54    323.05 o 
   6   0  -1    22158.61    22682.56   1309.16 o 
   8   0  -1     2264.84     2364.16    223.44 o 
  10   0  -1    28555.92    26879.53   1759.11 o 
  12   0  -1      110.85      167.39    224.21 o 
  14   0  -1    19866.83    17892.81   1210.87 o 
  16   0  -1     6929.79     6367.64    576.64 o 
  18   0  -1    41986.48    38139.04   2468.58 o 
  20   0  -1    11307.15    12735.28    975.15 o 
  22   0  -1    19711.21    19631.96   1328.35 o 
  24   0  -1     2228.03     2069.31    522.13 o 
  26   0  -1    16437.86    18373.48   1357.53 o 
  28   0  -1     3950.45     4257.63    768.60 o 
   0   1  -1    31398.76    35331.48   1348.73 o 
   1   1  -1     6543.44     6777.81    157.16 o 
   2   1  -1   118045.34   125850.02   3272.05 o 
   3   1  -1    13486.76    13044.71    424.13 o 
   4   1  -1     7310.64     7127.82    253.57 o 
   5   1  -1    44482.59    45245.44   1407.73 o 
   6   1  -1   101853.02    98367.59   3985.99 o 
   7   1  -1    21792.79    20935.36    955.03 o 
   8   1  -1    60172.95    57954.03   2432.37 o 
   9   1  -1     4047.88     4104.40    264.13 o 
  10   1  -1    23099.37    22908.97   1757.19 o 
  11   1  -1     2523.84     2598.75    194.91 o 
  12   1  -1    18778.12    17000.88    827.40 o 
  13   1  -1    20942.57    19343.01   1265.00 o 
  14   1  -1    11702.37    11722.30    600.19 o 
  15   1  -1     6266.86     5775.70    353.69 o 
  16   1  -1     3268.18     3110.19    269.71 o 
  17   1  -1     6343.40     5779.23    378.16 o 
  18   1  -1     2201.97     2316.09    271.20 o 
  19   1  -1     7485.01     6707.43    441.13 o 
  20   1  -1    34425.41    35068.59   1557.96 o 
  21   1  -1     4710.44     4449.20    388.52 o 
  22   1  -1     4658.48     4377.40    405.85 o 
  23   1  -1      535.10      595.73    334.15 o 
  24   1  -1    11841.72    11823.26    712.56 o 
  25   1  -1     6231.67     6605.82    543.63 o 
  26   1  -1     2897.90     3014.54    446.03 o 
  27   1  -1     2886.02     2895.93    472.17 o 
  28   1  -1     1493.05     1852.14    497.06 o 
  29   1  -1      249.19       85.53    475.60 o 
   1   2  -1      342.06      454.98     30.91 o 
   2   2  -1    14503.90    14643.94    319.93 o 
   3   2  -1     3954.56     4099.91    141.08 o 
   4   2  -1   220573.67   227007.91   5984.38 o 
   5   2  -1    18074.30    18479.21    648.41 o 
   6   2  -1    15495.25    14861.26    628.44 o 
   7   2  -1     6846.90     6257.54    317.33 o 
   8   2  -1    76486.47    72358.66   3012.77 o 
   9   2  -1    17910.14    16450.98    879.17 o 
  10   2  -1      842.05      516.74    145.50 o 
  11   2  -1     2498.74     2387.47    189.43 o 
  12   2  -1    17839.84    15667.76    775.05 o 
  13   2  -1      417.58      117.08    160.96 o 
  14   2  -1    15407.80    14642.87    692.22 o 
  15   2  -1     2361.06     2465.72    261.42 o 
  16   2  -1    15824.00    15185.87    779.38 o 
  17   2  -1     5125.58     4383.92    338.52 o 
  18   2  -1     7356.43     7212.02    424.58 o 
  19   2  -1     1084.76      834.91    255.15 o 
  20   2  -1     4559.17     3898.17    423.08 o 
  21   2  -1     3727.00     3574.35    364.58 o 
  22   2  -1     6417.02     6242.19    467.76 o 
  23   2  -1     3368.54     3263.04    397.52 o 
  24   2  -1      664.00      635.42    335.78 o 
  25   2  -1      107.84      211.56    357.77 o 
  26   2  -1     1684.60     1715.98    435.61 o 
  27   2  -1      206.66       31.96    404.89 o 
  28   2  -1     1472.13     1328.22    718.31 o 
  29   2  -1      519.84      648.05    508.19 o 
   0   3  -1    20759.75    21237.10    559.57 o 
   1   3  -1    16006.21    16901.22    349.92 o 
   2   3  -1    42005.11    44989.66   1007.10 o 
   3   3  -1    33634.97    34527.92    802.84 o 
   4   3  -1     6522.39     6655.28    219.69 o 
   5   3  -1    68204.20    69511.65   2412.34 o 
   6   3  -1    90657.21    85957.25   2951.84 o 
   7   3  -1    21280.17    20355.90    711.06 o 
   8   3  -1     4886.48     5068.47    338.61 o 
   9   3  -1     3878.77     3747.86    218.46 o 
  10   3  -1    36713.32    35917.63   1456.97 o 
  11   3  -1      297.32      411.14    143.61 o 
  12   3  -1     6862.67     6242.33    362.40 o 
  13   3  -1    29419.75    27341.89   1258.25 o 
  14   3  -1     4352.44     4286.65    310.83 o 
  15   3  -1     4913.78     4813.94    405.42 o 
  16   3  -1    24999.69    24349.10   1052.70 o 
  17   3  -1    26617.85    26860.72   1258.76 o 
  18   3  -1    22016.87    21776.29   1344.86 o 
  19   3  -1      446.56      633.40    342.07 o 
  20   3  -1     4860.55     4666.00    386.27 o 
  21   3  -1     4746.21     5088.30    422.00 o 
  22   3  -1     6313.12     6965.89    525.20 o 
  23   3  -1      236.06      227.73    344.37 o 
  24   3  -1     9203.08     9475.14   1222.01 o 
  25   3  -1     4563.36     4228.77    473.90 o 
  26   3  -1      313.68       81.95    404.55 o 
  27   3  -1      650.99      816.34    440.81 o 
  28   3  -1     3990.98     4483.93    570.57 o 
   1   4  -1      159.87      144.34     35.30 o 
   2   4  -1    55149.43    57780.65   1382.56 o 
   3   4  -1    49096.50    50178.09   1403.65 o 
   4   4  -1   102778.85   103140.15   3103.13 o 
   5   4  -1    69642.32    66203.16   2329.88 o 
   6   4  -1    14709.73    15012.02    566.22 o 
   7   4  -1     2316.30     2081.74    142.76 o 
   8   4  -1    55200.89    54942.57   1827.16 o 
   9   4  -1    56261.59    52383.62   1869.13 o 
  10   4  -1    24292.40    22762.72    854.55 o 
  11   4  -1     4296.68     4197.99    226.32 o 
  12   4  -1     5959.31     5642.18    346.86 o 
  13   4  -1      556.46      861.63    195.92 o 
  14   4  -1     1492.86     1461.13    231.29 o 
  15   4  -1      942.41     1060.64    230.28 o 
  16   4  -1    40402.31    37697.09   1723.29 o 
  17   4  -1    11036.76    11399.07    615.95 o 
  18   4  -1     1369.18     1311.14    278.53 o 
  19   4  -1     3022.69     2983.69    339.51 o 
  20   4  -1     7157.54     7502.48    490.51 o 
  21   4  -1     4891.13     5207.80    445.37 o 
  22   4  -1     1484.00     1756.41    438.43 o 
  23   4  -1     3340.82     3158.73    408.68 o 
  24   4  -1     1952.57     2081.68    415.20 o 
  25   4  -1      262.28      550.89    333.24 o 
  26   4  -1     1250.24     1589.31    353.68 o 
  27   4  -1     1252.87      761.89    342.35 o 
  28   4  -1     2498.53     2823.54    421.54 o 
   0   5  -1     5228.60     5102.64    257.03 o 
   1   5  -1    10719.93    10298.47    250.17 o 
   2   5  -1     6668.00     7056.46    289.37 o 
   3   5  -1    32371.95    32443.36   1049.61 o 
   4   5  -1      454.26      635.54     76.57 o 
   5   5  -1     2583.04     2403.14    136.70 o 
   6   5  -1    13090.64    14303.66    526.09 o 
   7   5  -1    20511.41    20811.03    801.77 o 
   8   5  -1    10746.80    11864.37    926.39 o 
   9   5  -1    14051.99    13723.84    534.23 o 
  10   5  -1     4710.76     5316.92    491.29 o 
  11   5  -1     4576.54     4370.77    277.14 o 
  12   5  -1     5166.69     4439.29    294.71 o 
  13   5  -1    14681.41    14362.61    597.50 o 
  14   5  -1    13705.99    13822.47    542.62 o 
  15   5  -1    15062.89    14020.42    585.31 o 
  16   5  -1     4820.87     4544.59    284.78 o 
  17   5  -1       59.89      -13.52    187.50 o 
  18   5  -1      703.34      711.18    217.74 o 
  19   5  -1     7157.16     6870.07    393.08 o 
  20   5  -1     6946.57     7101.39    393.51 o 
  21   5  -1      103.55      382.01    269.55 o 
  22   5  -1     5083.98     5216.21    501.21 o 
  23   5  -1      919.69      679.26    293.81 o 
  24   5  -1     1376.64     1570.68    336.57 o 
  25   5  -1      685.90      724.47    326.93 o 
  26   5  -1      311.09      382.74    347.06 o 
  27   5  -1     1145.24      718.87    375.88 o 
   1   6  -1    95513.91    95029.82   2494.52 o 
   2   6  -1     8617.69     8764.85    270.55 o 
   3   6  -1    22847.89    23657.12    757.34 o 
   4   6  -1     3955.36     3666.67    166.24 o 
   5   6  -1    15950.21    16117.96    538.64 o 
   6   6  -1     2304.57     2293.34    129.66 o 
   7   6  -1    36056.32    35095.80   1088.97 o 
   8   6  -1    10352.34     9731.39    412.33 o 
   9   6  -1    12180.53    12161.24    474.72 o 
  10   6  -1     9660.40     9394.90    418.70 o 
  11   6  -1    67765.73    64860.80   2362.68 o 
  12   6  -1     3254.45     3113.36    350.79 o 
  13   6  -1    21068.37    20092.04    759.09 o 
  14   6  -1      196.36       32.16    182.47 o 
  15   6  -1     1715.53     1430.59    220.73 o 
  16   6  -1     1891.00     1708.06    318.98 o 
  17   6  -1      312.70      245.82    220.36 o 
  18   6  -1     5901.35     6143.16    360.42 o 
  19   6  -1     8792.51     8582.25    422.83 o 
  20   6  -1     1593.53     1782.07    282.21 o 
  21   6  -1     7922.39     8252.86    448.59 o 
  22   6  -1     2772.18     3123.17    322.85 o 
  23   6  -1     3803.34     4241.36    374.86 o 
  24   6  -1       13.88      -56.40    312.25 o 
  25   6  -1     3861.69     4508.70    426.49 o 
  26   6  -1      960.29      920.77    373.15 o 
  27   6  -1     1555.95     1366.88    404.60 o 
   0   7  -1    42344.68    46527.95   1632.24 o 
   1   7  -1    97445.05   100012.14   2738.51 o 
   2   7  -1     2654.71     3219.65    236.38 o 
   3   7  -1     2430.76     2329.88    122.00 o 
   4   7  -1     3377.29     3526.03    194.94 o 
   5   7  -1    45559.49    45491.46   1387.75 o 
   6   7  -1     6563.39     6863.05    263.39 o 
   7   7  -1     8953.56     9238.42    323.10 o 
   8   7  -1    18917.39    19476.91    607.62 o 
   9   7  -1    38261.67    36192.96   1166.90 o 
  10   7  -1      705.69      632.57    133.48 o 
  11   7  -1     3075.79     2967.69    227.95 o 
  12   7  -1     8146.65     7997.59    527.52 o 
  13   7  -1    81865.62    76996.42   2817.66 o 
  14   7  -1     2928.11     2920.14    248.39 o 
  15   7  -1     7373.19     7411.18    371.21 o 
  16   7  -1     1410.35     1362.33    230.67 o 
  17   7  -1    12091.69    11268.13    571.58 o 
  18   7  -1      483.17      574.73    239.14 o 
  19   7  -1      327.70      704.57    260.41 o 
  20   7  -1     2573.36     2615.77    309.35 o 
  21   7  -1    17706.54    18514.64    769.23 o 
  22   7  -1      234.97      225.26    311.89 o 
  23   7  -1     3164.34     2873.18    353.90 o 
  24   7  -1      619.08     1000.30    348.31 o 
  25   7  -1    10864.17    11792.82    694.14 o 
  26   7  -1      135.43      183.55    376.38 o 
   1   8  -1     6257.19     6292.94    244.04 o 
   2   8  -1    21961.42    23069.85    643.07 o 
   3   8  -1     7122.09     7193.69    256.84 o 
   4   8  -1     3357.36     3373.64    151.11 o 
   5   8  -1    45727.48    45202.07   1422.01 o 
   6   8  -1     8912.23     8200.02    342.12 o 
   7   8  -1     3539.46     3705.83    184.80 o 
   8   8  -1     2394.15     2078.12    162.75 o 
   9   8  -1    11754.32    11446.13    419.62 o 
  10   8  -1    13791.32    13339.54    485.67 o 
  11   8  -1      417.21      272.10    146.63 o 
  12   8  -1     3103.81     2798.23    204.38 o 
  13   8  -1     1482.30     1732.11    188.62 o 
  14   8  -1     1209.86     1761.58    409.06 o 
  15   8  -1     1120.32      702.74    227.58 o 
  16   8  -1     1031.67     1198.58    259.30 o 
  17   8  -1     1493.30     1181.39    259.41 o 
  18   8  -1     6283.54     6282.01    401.33 o 
  19   8  -1     2850.38     2640.90    321.34 o 
  20   8  -1      276.45      518.26    298.67 o 
  21   8  -1     6735.60     7192.37    523.59 o 
  22   8  -1     1856.35     1976.72    341.90 o 
  23   8  -1      827.33      673.55    349.45 o 
  24   8  -1      535.23      352.18    369.04 o 
  25   8  -1     1555.28     1299.47    381.82 o 
   0   9  -1    23400.01    23355.51    877.44 o 
   1   9  -1     5992.55     5838.32    238.66 o 
   2   9  -1     8806.40     8696.58    299.87 o 
   3   9  -1    22935.28    23070.29    725.82 o 
   4   9  -1      281.08      356.47    107.91 o 
   5   9  -1     3503.37     3528.69    168.31 o 
   6   9  -1     8205.32     8134.72    292.54 o 
   7   9  -1    19629.99    19487.57    665.10 o 
   8   9  -1     8543.00     8328.11    339.35 o 
   9   9  -1     9167.95     8850.49    352.37 o 
  10   9  -1     2090.82     2181.98    193.00 o 
  11   9  -1     6941.61     6668.12    300.91 o 
  12   9  -1     1684.70     1783.51    189.66 o 
  13   9  -1     2709.87     2527.82    213.64 o 
  14   9  -1     7460.99     7453.51    337.90 o 
  15   9  -1     3317.25     3472.72    291.92 o 
  16   9  -1     1659.85     2015.16    228.67 o 
  17   9  -1     5201.65     5477.96    332.93 o 
  18   9  -1      514.07      295.47    278.43 o 
  19   9  -1     6486.01     6446.12    430.22 o 
  20   9  -1     1340.15     1197.69    343.43 o 
  21   9  -1     6056.85     6104.75    458.10 o 
  22   9  -1     2917.29     2900.83    375.70 o 
  23   9  -1      664.32      525.58    353.03 o 
  24   9  -1      245.37      150.86    377.79 o 
   1  10  -1    14041.95    14455.96    461.27 o 
   2  10  -1    12420.92    12293.48    402.91 o 
   3  10  -1     5892.08     5884.73    280.72 o 
   4  10  -1    15053.83    15629.87    563.56 o 
   5  10  -1     5062.00     5437.00    250.59 o 
   6  10  -1     1826.28     1714.95    174.41 o 
   7  10  -1     1362.45     1296.19    169.61 o 
   8  10  -1     5253.90     4976.12    263.81 o 
   9  10  -1     6470.22     6515.33    295.05 o 
  10  10  -1     7512.09     7433.02    327.11 o 
  11  10  -1     6006.08     5601.99    288.46 o 
  12  10  -1     5633.79     5591.59    281.91 o 
  13  10  -1     1126.31      936.61    198.33 o 
  14  10  -1     1674.68     1536.42    225.39 o 
  15  10  -1     2177.87     1992.82    308.08 o 
  16  10  -1    10219.19     9737.92    514.96 o 
  17  10  -1     3383.94     3774.49    355.11 o 
  18  10  -1     2355.83     2410.51    353.92 o 
  19  10  -1      330.85      381.10    313.99 o 
  20  10  -1      512.29      247.53    340.66 o 
  21  10  -1     2566.86     3180.21    412.64 o 
  22  10  -1      541.05       75.87    381.63 o 
  23  10  -1      520.07     1003.38    393.68 o 
   0  11  -1     4984.53     4849.43    380.33 o 
   1  11  -1    12324.42    11894.76    507.83 o 
   2  11  -1     3978.28     4076.67    273.37 o 
   3  11  -1      681.92      663.07    225.90 o 
   4  11  -1      355.41      349.38    231.42 o 
   5  11  -1     8193.09     7909.63    462.99 o 
   6  11  -1     6594.29     6984.69    383.82 o 
   7  11  -1     4536.21     4548.91    328.13 o 
   8  11  -1     5924.55     6082.69    354.27 o 
   9  11  -1     6015.15     5696.79    373.16 o 
  10  11  -1      614.83     1368.75    270.93 o 
  11  11  -1     6480.76     6661.58    406.36 o 
  12  11  -1     1831.68     1457.18    278.42 o 
  13  11  -1    20720.19    20482.81    885.12 o 
  14  11  -1      159.77      196.51    279.06 o 
  15  11  -1      811.96      628.99    316.50 o 
  16  11  -1      561.09      560.07    316.51 o 
  17  11  -1      886.47     1318.01    335.94 o 
  18  11  -1      457.68      459.74    351.64 o 
  19  11  -1     2695.06     3396.55    411.07 o 
  20  11  -1     1387.39     1509.72    390.84 o 
  21  11  -1     7309.89     7925.76    519.05 o 
   1  12  -1    14336.57    15090.06    587.44 o 
   2  12  -1     3249.91     3349.18    311.34 o 
   3  12  -1     4972.89     4894.17    481.41 o 
   4  12  -1     2866.10     2803.98    312.54 o 
   5  12  -1    30412.65    31874.64   1219.39 o 
   6  12  -1     2243.48     2412.18    459.42 o 
   7  12  -1    15298.06    15485.16    704.21 o 
   8  12  -1     2049.86     2193.74    310.27 o 
   9  12  -1     9185.05     9726.42    491.70 o 
  10  12  -1     3336.51     3317.09    336.08 o 
  11  12  -1     4770.72     4727.53    383.20 o 
  12  12  -1      412.73      378.92    308.87 o 
  13  12  -1     9571.04     9579.55    499.25 o 
  14  12  -1     1556.19     1528.53    328.31 o 
  15  12  -1      177.81      262.46    312.81 o 
  16  12  -1      374.92      477.18    417.26 o 
  17  12  -1     6230.33     6828.87    477.88 o 
  18  12  -1     2057.72     2352.30    432.46 o 
  19  12  -1     2275.14     2689.41    542.87 o 
   0  13  -1     1435.08     1521.08    513.68 o 
   1  13  -1     4830.57     4776.06    451.14 o 
   2  13  -1      177.80       58.24    340.75 o 
   3  13  -1    12663.02    12587.07    749.79 o 
   4  13  -1     1045.39      917.13    584.70 o 
   5  13  -1     7619.60     7113.89    559.57 o 
   6  13  -1     1499.30      989.09    394.02 o 
   7  13  -1    27341.38    27648.46   1549.49 o 
   8  13  -1      840.42     1102.21    385.31 o 
   9  13  -1      260.17      319.35    421.54 o 
  10  13  -1     1962.20     2017.92    431.71 o 
  11  13  -1     2456.04     2862.84    484.89 o 
  12  13  -1      357.48     -108.37    500.63 o 
  13  13  -1      628.15      471.28    411.91 o 
  14  13  -1      364.15      288.48    424.89 o 
  15  13  -1     9686.62     9373.67    689.65 o 
  16  13  -1      119.29     -315.90    463.53 o 
  17  13  -1      684.02      951.95    480.26 o 
   1  14  -1     4977.22     6898.16    601.98 o 
   2  14  -1     2912.60     2998.69    436.75 o 
   3  14  -1     3271.67     3713.42    620.03 o 
   4  14  -1      379.67      889.54    738.27 o 
   5  14  -1      254.24      -58.28    387.88 o 
   6  14  -1      406.21      699.45    425.84 o 
   7  14  -1      436.16      467.23    408.44 o 
   8  14  -1      985.35      683.27    441.16 o 
   9  14  -1     1286.28     1199.61    451.10 o 
  10  14  -1     1121.70     1451.57    463.50 o 
  11  14  -1     3576.62     3624.50    491.56 o 
  12  14  -1     2016.17     2253.62    503.10 o 
  13  14  -1       22.40      147.18    469.53 o 
  14  14  -1      360.34      949.07    640.76 o 
   0  15  -1     3370.69     4737.53    762.46 o 
   1  15  -1     2144.18     2780.90    455.80 o 
   2  15  -1     3082.45     3257.57    517.01 o 
   3  15  -1     4460.91     4843.75    552.63 o 
   4  15  -1     1638.24     2513.71    500.58 o 
   5  15  -1     5744.98     5659.69    633.46 o 
   6  15  -1     3393.38     3438.81    508.94 o 
   7  15  -1     2695.96     2738.34    477.78 o 
   8  15  -1     1733.52     2137.20    507.20 o 
   9  15  -1      700.95     1033.37    495.01 o 
  10  15  -1     1100.67     1870.20    495.23 o 
   1  16  -1      347.82      195.47    479.81 o 
   2  16  -1      842.15      888.70    517.90 o 
   3  16  -1      394.77      682.11    513.58 o 
   4  16  -1     4633.85     5032.72    603.32 o 
   2   0   0     1784.49     1573.85     87.41 o 
   4   0   0   118449.48   109840.05   6690.90 o 
   6   0   0     2017.24     1666.20    197.33 o 
   8   0   0   864996.88   767826.12  46168.27 o 
  10   0   0    24905.28    22042.95   1398.99 o 
  12   0   0   455349.44   428067.69  25775.38 o 
  14   0   0    43484.76    38876.16   2424.05 o 
  16   0   0     5901.81     4262.24    454.56 o 
  18   0   0       30.34      131.30    343.99 o 
  20   0   0    83412.74    78325.12   4829.67 o 
  22   0   0     8971.41     7985.46    735.58 o 
  24   0   0     7725.88     8403.17    797.01 o 
  26   0   0     2760.63     2745.00    645.75 o 
  28   0   0     5595.46     7317.45    859.21 o 
   1   1   0    16617.60    16465.62    378.60 o 
   2   1   0   163766.52   159321.84   4795.12 o 
   3   1   0     3564.13     3687.57    125.15 o 
   4   1   0     5660.91     5930.75    196.46 o 
   5   1   0    20536.57    21153.27    649.30 o 
   6   1   0     3097.49     3029.63    179.17 o 
   7   1   0    47231.15    44725.51   1927.98 o 
   8   1   0    51893.56    48363.18   2090.05 o 
   9   1   0      273.17      278.11    170.08 o 
  10   1   0    10900.84     9313.56    461.72 o 
  11   1   0     3176.21     3321.19    217.95 o 
  12   1   0    59879.78    54931.70   2379.71 o 
  13   1   0    12485.27    11269.12    561.40 o 
  14   1   0    50024.54    46448.88   2033.85 o 
  15   1   0    13366.13    12483.84    630.90 o 
  16   1   0    12453.93    11151.94    590.42 o 
  17   1   0     1625.46     1307.65    243.28 o 
  18   1   0     4354.44     4536.07    425.76 o 
  19   1   0     5176.10     5172.41    586.62 o 
  20   1   0    21221.68    19973.58    978.38 o 
  21   1   0      800.32      600.97    309.19 o 
  22   1   0       62.99      -59.94    294.54 o 
  23   1   0      197.87       87.99    368.94 o 
  24   1   0    21296.67    20949.29   1074.57 o 
  25   1   0      699.96     1083.96    403.95 o 
  26   1   0      103.64      376.90    443.81 o 
  27   1   0      812.33      556.84    422.45 o 
  28   1   0      154.66      236.55    422.09 o 
  29   1   0      121.68     -231.31    456.61 o 
   0   2   0    28035.96    31858.81   1011.97 o 
   1   2   0       12.35       63.64     18.68 o 
   2   2   0     2726.87     2570.33     76.57 o 
   3   2   0     3265.31     3825.32    290.47 o 
   4   2   0    21367.16    20468.70    633.27 o 
   5   2   0     2240.57     2357.75    186.89 o 
   6   2   0      654.99      417.72     88.96 o 
   7   2   0     2182.31     2159.05    145.50 o 
   8   2   0    46863.44    42475.55   1837.85 o 
   9   2   0      110.28       -8.55    116.71 o 
  10   2   0      300.08      314.99    137.06 o 
  11   2   0      457.96      399.93    379.31 o 
  12   2   0     2888.97     3390.63    235.05 o 
  13   2   0      643.39      713.20    165.53 o 
  14   2   0    15995.53    15159.93    729.70 o 
  15   2   0     4235.02     4274.84    548.23 o 
  16   2   0    74070.70    67370.60   2929.43 o 
  17   2   0      743.57      646.12    230.22 o 
  18   2   0    17975.62    18167.45    887.98 o 
  19   2   0     4644.33     4150.95    438.05 o 
  20   2   0    23539.11    24679.25   1169.21 o 
  21   2   0       52.27      140.15    292.26 o 
  22   2   0       76.16     -317.01    317.01 o 
  23   2   0        2.08     -266.10    345.52 o 
  24   2   0      860.82      964.76    343.36 o 
  25   2   0       15.38      -16.79    372.02 o 
  26   2   0     6431.82     6409.97    537.76 o 
  27   2   0     2583.07     2244.43    455.21 o 
  28   2   0     2671.09     2837.98    523.25 o 
  29   2   0      354.20      375.78    501.05 o 
   1   3   0   142291.25   144828.28   2764.77 o 
   3   3   0   117310.77   121800.82   3286.33 o 
   4   3   0     8992.60     9024.24    297.49 o 
   5   3   0    22202.66    23394.58    836.08 o 
   6   3   0    34913.88    34661.05   1501.77 o 
   7   3   0     4476.74     3788.68    224.58 o 
   8   3   0     5635.21     5373.51    300.38 o 
   9   3   0    93043.36    89287.51   3830.17 o 
  10   3   0    34124.40    34910.82   1528.10 o 
  11   3   0    32002.52    28801.37   1276.72 o 
  12   3   0    16458.16    15361.47    732.42 o 
  13   3   0     5206.35     4497.63    290.74 o 
  14   3   0     2590.00     2189.32    284.48 o 
  15   3   0      754.22      680.81    209.25 o 
  16   3   0    21817.04    20356.72    966.15 o 
  17   3   0    34237.40    32993.20   1491.18 o 
  18   3   0    23668.18    24942.52   1171.32 o 
  19   3   0       57.41      129.41    296.38 o 
  20   3   0      488.67      576.43    421.54 o 
  21   3   0    22550.78    21921.22   1073.66 o 
  22   3   0     4456.60     5535.06    446.22 o 
  23   3   0      193.65      680.87    370.48 o 
  24   3   0     4960.52     5255.32    483.41 o 
  25   3   0      987.29     1072.52    387.15 o 
  26   3   0      230.15      359.26    583.55 o 
  27   3   0      431.67       26.22    429.06 o 
  28   3   0     4297.98     4748.64    539.67 o 
   0   4   0   580792.12   572493.88  21227.84 o 
   1   4   0      272.67      272.45     35.63 o 
   2   4   0      471.49      456.92     44.42 o 
   3   4   0    33402.68    35361.66    967.65 o 
   4   4   0    45537.91    48520.98   1771.93 o 
   5   4   0     5774.36     5392.67    229.58 o 
   6   4   0     3701.48     3649.92    181.58 o 
   7   4   0      758.98      848.29    128.64 o 
   8   4   0   117035.88   121601.34   4246.90 o 
   9   4   0       27.48       97.01    125.62 o 
  10   4   0     6609.09     6652.26    377.15 o 
  11   4   0    28319.95    26318.82   1177.34 o 
  12   4   0    95077.05    91766.95   3950.70 o 
  13   4   0     2192.97     1937.95    223.36 o 
  14   4   0     1858.29     1891.67    337.85 o 
  15   4   0    15388.58    14891.72    952.11 o 
  16   4   0     7725.72     8072.09    475.63 o 
  17   4   0      106.96       82.23    221.75 o 
  18   4   0     2740.96     3102.16    317.71 o 
  19   4   0      162.91      560.11    286.02 o 
  20   4   0    13648.88    14817.69    799.47 o 
  21   4   0       15.52       71.10    300.50 o 
  22   4   0      951.87     1057.90    352.16 o 
  23   4   0     7240.75     7526.85    538.87 o 
  24   4   0      770.55      759.10    409.39 o 
  25   4   0     1290.42     1694.33    428.45 o 
  26   4   0     1686.79     2349.71    478.17 o 
  27   4   0     1061.68      640.80    448.83 o 
  28   4   0     3030.76     3134.72    407.99 o 
   1   5   0      724.20      786.85     56.76 o 
   2   5   0    20656.17    20151.12    517.52 o 
   3   5   0    37232.54    38102.31   1171.23 o 
   4   5   0      461.80      303.80     71.02 o 
   5   5   0     9262.78     9374.13    322.23 o 
   6   5   0      165.54      -62.78     97.14 o 
   7   5   0    23063.81    22928.05    838.43 o 
   8   5   0    15807.84    14976.52    574.49 o 
   9   5   0      646.31      525.22    122.43 o 
  10   5   0      385.91      245.85    131.32 o 
  11   5   0     1394.55     1296.46    154.53 o 
  12   5   0    27063.02    26565.79    982.35 o 
  13   5   0     2447.89     2390.52    196.97 o 
  14   5   0     3073.42     2740.38    217.89 o 
  15   5   0    35877.17    34129.02   1536.78 o 
  16   5   0      429.59      246.07    240.33 o 
  17   5   0     1715.51     1724.91    274.46 o 
  18   5   0     3607.90     3553.99    457.63 o 
  19   5   0     6370.21     6275.63    482.97 o 
  20   5   0     2949.99     2919.83    362.45 o 
  21   5   0        7.57     -156.12    310.39 o 
  22   5   0     1761.50     1747.33    300.66 o 
  23   5   0      185.30     -190.06    276.84 o 
  24   5   0      779.32      856.22    479.76 o 
  25   5   0     1340.56     1504.80    327.30 o 
  26   5   0      495.55      638.51    355.66 o 
  27   5   0     2366.91     2749.47    392.56 o 
   0   6   0    12518.56    13365.46    507.42 o 
   1   6   0      479.68      547.81     70.22 o 
   2   6   0    29911.23    30832.06    781.05 o 
   3   6   0    21423.66    21075.99    544.86 o 
   4   6   0     2776.98     2927.48    156.74 o 
   5   6   0     8299.11     8575.40    305.86 o 
   6   6   0    57655.05    53956.12   1653.51 o 
   7   6   0    46028.85    46326.53   1428.73 o 
   8   6   0    31752.27    30827.68   1116.38 o 
   9   6   0       14.04      178.90    136.93 o 
  10   6   0     7116.49     6551.26    320.10 o 
  11   6   0      867.40      991.22    166.47 o 
  12   6   0       54.51      127.55    153.00 o 
  13   6   0     1304.13     1279.42    223.94 o 
  14   6   0     2960.69     2738.01    230.62 o 
  15   6   0    18200.25    17943.40    720.98 o 
  16   6   0    19061.59    18689.23    749.27 o 
  17   6   0     4213.10     4369.79    303.57 o 
  18   6   0     1998.33     1991.53    260.99 o 
  19   6   0      685.94      541.81    250.62 o 
  20   6   0     9248.95     9142.66    460.76 o 
  21   6   0      191.71       59.35    270.51 o 
  22   6   0      235.86       43.75    279.30 o 
  23   6   0     1254.91      905.12    316.24 o 
  24   6   0      190.26      281.22    316.79 o 
  25   6   0      213.93      540.02    329.26 o 
  26   6   0       34.52     -127.40    349.38 o 
  27   6   0      760.83      763.93    376.11 o 
   1   7   0   148532.81   148413.03   3671.78 o 
   2   7   0    20969.10    21535.20    615.96 o 
   3   7   0      828.74      829.82     81.80 o 
   4   7   0     1445.80     1519.72    103.12 o 
   5   7   0    29621.34    28278.34    882.91 o 
   6   7   0     3812.45     3915.67    183.36 o 
   7   7   0    40942.20    38873.49   1209.89 o 
   8   7   0       83.14       77.94    107.57 o 
   9   7   0    10753.72    10024.69    374.60 o 
  10   7   0     2722.47     2777.55    211.20 o 
  11   7   0     2946.30     2793.60    219.46 o 
  12   7   0     1075.93     1187.63    189.16 o 
  13   7   0    40722.52    39556.67   1446.96 o 
  14   7   0    30298.72    28185.68   1060.68 o 
  15   7   0     1192.94     1318.38    236.99 o 
  16   7   0     5587.47     5660.43    347.45 o 
  17   7   0       44.34     -311.78    311.78 o 
  18   7   0     4519.03     4536.90    334.77 o 
  19   7   0     1483.43     1458.38    270.87 o 
  20   7   0       50.51      181.05    282.06 o 
  21   7   0    16477.22    15944.49    729.36 o 
  22   7   0     3957.02     4093.49    368.03 o 
  23   7   0     2706.67     2823.23    348.02 o 
  24   7   0     2922.43     3288.30    626.29 o 
  25   7   0     2448.58     2625.66    395.81 o 
  26   7   0     4164.54     4513.25    440.43 o 
   0   8   0   135615.59   141938.23   4975.96 o 
   1   8   0      603.38      612.12     84.10 o 
   2   8   0     1076.12      908.83    108.12 o 
   3   8   0     5933.96     5817.68    222.84 o 
   4   8   0     4841.21     4842.07    187.37 o 
   5   8   0     3703.31     3382.52    163.88 o 
   6   8   0     5071.66     4845.43    215.25 o 
   7   8   0     1072.39     1180.87    182.09 o 
   8   8   0    44594.27    43903.04   1367.84 o 
   9   8   0     5040.44     4816.14    226.11 o 
  10   8   0      786.45      629.69    143.46 o 
  11   8   0    10749.25    10601.86    412.41 o 
  12   8   0    27966.65    27294.27    889.17 o 
  13   8   0      254.55      -51.68    205.13 o 
  14   8   0      138.12      172.97    216.38 o 
  15   8   0     8422.40     8362.00    421.93 o 
  16   8   0     1972.00     2394.85    426.75 o 
  17   8   0     2740.71     2857.24    297.11 o 
  18   8   0      276.64      437.84    259.87 o 
  19   8   0     1122.55     1200.75    286.18 o 
  20   8   0    15897.49    16478.83    737.04 o 
  21   8   0     4834.04     5034.87    398.80 o 
  22   8   0     1106.02     1060.13    324.34 o 
  23   8   0     4642.35     5015.29    428.24 o 
  24   8   0        7.38      119.43    336.01 o 
  25   8   0     2853.04     3441.87    427.20 o 
   1   9   0     3774.67     3754.75    176.38 o 
   2   9   0     4464.91     4548.42    203.36 o 
   3   9   0    19027.65    19375.19    578.58 o 
   4   9   0    29648.62    30595.99    976.29 o 
   5   9   0    48393.86    48701.15   1357.58 o 
   6   9   0     1873.21     1985.18    141.18 o 
   7   9   0    34582.82    34490.75   1093.44 o 
   8   9   0     4810.82     4525.50    230.08 o 
   9   9   0     1205.41     1310.52    282.28 o 
  10   9   0     1916.98     2081.47    179.46 o 
  11   9   0     5314.07     5108.99    255.86 o 
  12   9   0     7426.04     7116.02    324.91 o 
  13   9   0    34269.93    32943.81   1066.40 o 
  14   9   0        3.56       93.79    186.73 o 
  15   9   0    13635.94    13436.63    522.39 o 
  16   9   0     5333.79     5056.97    358.34 o 
  17   9   0    12856.64    12468.08    597.34 o 
  18   9   0      722.82      370.85    290.35 o 
  19   9   0    14832.36    14954.53    703.81 o 
  20   9   0     1045.72     1476.36    326.45 o 
  21   9   0      225.80        4.70    325.30 o 
  22   9   0       28.35     -340.50    340.50 o 
  23   9   0     1740.04     1650.87    393.76 o 
  24   9   0     2166.93     2475.82    533.43 o 
   0  10   0    26260.59    25535.58    949.43 o 
   1  10   0      865.05      827.23    129.56 o 
   2  10   0      142.42      218.12    125.81 o 
   3  10   0     5554.81     5562.27    363.98 o 
   4  10   0     5199.88     5012.86    247.57 o 
   5  10   0    23848.92    24049.41    798.77 o 
   6  10   0      323.15      313.01    203.64 o 
   7  10   0     5818.41     5514.01    265.23 o 
   8  10   0     6725.85     6724.42    300.06 o 
   9  10   0    13228.14    12740.56    479.43 o 
  10  10   0      107.41      198.38    159.65 o 
  11  10   0      150.45      171.42    169.63 o 
  12  10   0     9543.61     9386.77    467.58 o 
  13  10   0     7799.77     7577.77    416.36 o 
  14  10   0       49.97      149.24    244.46 o 
  15  10   0     3430.43     3110.34    316.52 o 
  16  10   0        3.06      246.12    290.62 o 
  17  10   0    17959.33    17351.80    764.19 o 
  18  10   0      864.32      686.32    312.42 o 
  19  10   0     7455.62     7684.52    478.31 o 
  20  10   0      922.24     1566.76    344.31 o 
  21  10   0      882.66      398.44    381.13 o 
  22  10   0      785.62     1228.88    381.96 o 
  23  10   0      253.65       91.60    385.02 o 
   1  11   0    35372.95    37398.16   1202.71 o 
   2  11   0      254.40       62.35    195.35 o 
   3  11   0      781.81      755.90    224.95 o 
   4  11   0     7121.02     6869.42    376.93 o 
   5  11   0     9175.78     9022.23    443.69 o 
   6  11   0      645.28      984.85    246.09 o 
   7  11   0    11913.69    11617.17    559.96 o 
   8  11   0     8515.51     8387.32    436.06 o 
   9  11   0     4273.33     4516.81    333.47 o 
  10  11   0     2957.32     3212.56    292.18 o 
  11  11   0     1683.86     1656.14    276.91 o 
  12  11   0      713.97      737.53    271.60 o 
  13  11   0     8654.99     8214.65    450.47 o 
  14  11   0      116.45      -44.42    271.70 o 
  15  11   0      589.38      217.68    287.98 o 
  16  11   0     1946.25     1780.92    339.83 o 
  17  11   0     1468.06     1621.78    335.74 o 
  18  11   0     2105.57     2412.84    374.81 o 
  19  11   0      135.12      434.18    357.81 o 
  20  11   0     1099.37     1151.91    382.85 o 
  21  11   0     8450.05     8904.63    541.33 o 
   0  12   0       63.46       53.89    308.64 o 
   1  12   0     9728.89    10078.61    425.63 o 
   2  12   0     2485.60     2471.54    295.21 o 
   3  12   0      354.64      175.70    260.23 o 
   4  12   0      997.24      908.56    357.30 o 
   5  12   0      598.89      664.44    260.88 o 
   6  12   0      662.13      212.50    262.66 o 
   7  12   0      129.09      254.15    264.77 o 
   8  12   0     4883.60     5991.85    663.00 o 
   9  12   0     5533.57     6085.01    812.40 o 
  10  12   0     2784.36     3521.60    342.09 o 
  11  12   0      735.18     1009.24    302.22 o 
  12  12   0      269.31      271.41    320.97 o 
  13  12   0     5323.71     5791.02    412.97 o 
  14  12   0     4238.56     4232.72    383.57 o 
  15  12   0      213.75      206.71    334.05 o 
  16  12   0     5826.52     6084.38    449.28 o 
  17  12   0       36.30      230.96    345.84 o 
  18  12   0      444.63      645.82    351.64 o 
  19  12   0      185.81      347.86    388.75 o 
   1  13   0     1416.92     1718.39    377.61 o 
   2  13   0    16521.32    17149.94   1250.03 o 
   3  13   0     4888.42     5163.02    379.70 o 
   4  13   0        6.64      -25.60    294.76 o 
   5  13   0     1601.56     1836.49    338.21 o 
   6  13   0       40.57      282.06    290.56 o 
   7  13   0        9.38      545.78    307.13 o 
   8  13   0     2971.63     3332.33    352.55 o 
   9  13   0      116.17       62.49    310.73 o 
  10  13   0     4375.88     4989.57    618.45 o 
  11  13   0     4639.56     4434.50    394.92 o 
  12  13   0     1509.24     1505.11    355.06 o 
  13  13   0     2925.46     2936.58    368.70 o 
  14  13   0     5505.59     5823.21    441.28 o 
  15  13   0     2431.91     2672.87    403.57 o 
  16  13   0      614.03      735.40    453.73 o 
  17  13   0     1506.66     1413.63    489.74 o 
   0  14   0    31481.71    33317.04   2264.34 o 
   1  14   0     2258.23     2103.08    435.83 o 
   2  14   0       72.36     -126.55    384.08 o 
   3  14   0      830.91      713.86    471.83 o 
   4  14   0     4238.72     4038.97    465.52 o 
   5  14   0     6617.35     5824.79    510.48 o 
   6  14   0      826.70      474.22    394.97 o 
   7  14   0     2066.11     1546.07    436.74 o 
   8  14   0     5303.28     6037.14    550.70 o 
   9  14   0      363.35      478.14    549.00 o 
  10  14   0      578.60     1004.83    423.57 o 
  11  14   0      121.05     -209.16    432.79 o 
  12  14   0     7297.60     7185.00    704.87 o 
  13  14   0     4405.38     3986.06    524.34 o 
  14  14   0      568.55      842.68    467.64 o 
   1  15   0      492.82      274.04    445.95 o 
   2  15   0      657.38      595.29    448.17 o 
   3  15   0     8443.94     8208.97    647.48 o 
   4  15   0       15.86      553.64    449.37 o 
   5  15   0     3145.28     4123.64    642.68 o 
   6  15   0      447.12      639.31    539.40 o 
   7  15   0      504.36      335.96    462.93 o 
   8  15   0       48.73      884.05    474.91 o 
   9  15   0       37.47      -59.64    463.94 o 
  10  15   0     1043.21     1434.59    509.39 o 
  11  15   0     4249.89     4736.63    566.95 o 
   0  16   0       74.17      305.60    697.19 o 
   1  16   0     1911.13     1936.03    496.32 o 
   2  16   0      394.91      774.15    500.58 o 
   3  16   0     1063.92     1214.31    502.61 o 
   4  16   0      105.44      -88.69    448.21 o 
   2   0   1     4106.06     3364.69    281.41 o 
   4   0   1     7322.91     7346.42    326.54 o 
   6   0   1    20983.77    19590.49   1300.71 o 
   8   0   1     1498.50     2016.33    212.69 o 
  10   0   1    30507.10    29544.68   1757.57 o 
  12   0   1      660.30      782.42    204.24 o 
  14   0   1    21383.83    18625.33   1206.27 o 
  16   0   1     7162.82     6999.57    577.41 o 
  18   0   1    42443.43    39908.12   2477.03 o 
  20   0   1    10779.60    10910.91    959.79 o 
  22   0   1    16734.96    16777.15   1336.80 o 
  24   0   1     1833.07     2329.61    576.64 o 
  26   0   1    15990.31    16446.98   1383.64 o 
  28   0   1     3148.99     3019.89    691.82 o 
   1   1   1     6105.61     6530.44    157.15 o 
   2   1   1   106538.24   117040.34   6471.84 o 
   3   1   1    13959.86    13592.13    424.89 o 
   4   1   1     9026.53     8924.14    321.18 o 
   5   1   1    46747.89    47756.20   1408.88 o 
   6   1   1    97177.20    88384.05   3981.38 o 
   7   1   1    23130.52    22297.26    955.84 o 
   8   1   1    58788.20    55111.91   2428.57 o 
   9   1   1     3828.92     3238.50    209.83 o 
  10   1   1    22822.85    23042.04   1016.65 o 
  11   1   1     2406.87     2352.00    188.29 o 
  12   1   1    20109.04    18865.77    825.27 o 
  13   1   1    20235.28    19165.94    883.09 o 
  14   1   1    12439.04    12254.97    599.41 o 
  15   1   1     5861.09     5720.76    350.46 o 
  16   1   1     2654.69     2673.52    261.15 o 
  17   1   1     6278.05     5776.46    386.80 o 
  18   1   1     1251.01     1129.24    248.09 o 
  19   1   1     7737.36     6959.60    435.93 o 
  20   1   1    32356.06    32561.60   1547.92 o 
  21   1   1     5130.06     4951.28    393.09 o 
  22   1   1     4582.81     4759.23    427.53 o 
  23   1   1      455.42     1246.49    327.67 o 
  24   1   1    11767.37    11665.76    709.06 o 
  25   1   1     6243.03     6026.24    709.86 o 
  26   1   1     2078.13     1823.31    427.79 o 
  27   1   1     2943.82     2322.52    455.52 o 
  28   1   1     1360.54      526.50    429.13 o 
  29   1   1      325.00        0.79    700.65 o 
   1   2   1      516.22      587.13     29.23 o 
   2   2   1    11809.16    12260.02    377.09 o 
   3   2   1     4704.16     4995.39    144.27 o 
   4   2   1   207792.08   216950.97   6690.13 o 
   5   2   1    17574.05    17704.79    646.64 o 
   6   2   1    13865.94    13229.83    623.84 o 
   7   2   1     6591.37     6279.89    312.70 o 
   8   2   1    71068.40    67936.08   3008.97 o 
   9   2   1    17875.36    16533.51    743.82 o 
  10   2   1      965.90      652.67    137.89 o 
  11   2   1     2174.73     2143.05    182.95 o 
  12   2   1    19474.63    17910.74    784.00 o 
  13   2   1      455.75      293.52    227.28 o 
  14   2   1    14139.04    13448.99    684.74 o 
  15   2   1     2371.93     2695.18    248.82 o 
  16   2   1    17248.12    16845.35    782.10 o 
  17   2   1     5349.25     4956.04    515.60 o 
  18   2   1     5499.49     4737.20    392.87 o 
  19   2   1     1244.35      857.43    263.14 o 
  20   2   1     5030.95     5035.89    388.28 o 
  21   2   1     3573.62     3445.55    364.52 o 
  22   2   1     6789.02     5779.08    448.59 o 
  23   2   1     3460.44     3048.08    507.15 o 
  24   2   1      408.53      122.38    369.38 o 
  25   2   1      137.25     -161.22    498.71 o 
  26   2   1     1896.50     1986.19    407.25 o 
  27   2   1      165.65      137.43    533.26 o 
  28   2   1     1779.31     1806.78    501.36 o 
  29   2   1      555.22       89.36    446.87 o 
   0   3   1    18449.26    19346.77    557.58 o 
   1   3   1    16356.98    16806.11    316.65 o 
   2   3   1    40904.43    42444.91   1086.64 o 
   3   3   1    32312.03    34619.02    946.71 o 
   4   3   1     5622.21     5942.36    251.75 o 
   5   3   1    67110.65    67109.38   4173.94 o 
   6   3   1    84828.66    82157.92   3611.91 o 
   7   3   1    18708.05    18241.57    865.71 o 
   8   3   1     3671.00     3030.86    207.40 o 
   9   3   1     3233.20     2841.53    212.54 o 
  10   3   1    32336.01    30429.18   1449.65 o 
  11   3   1      588.54      807.19    149.12 o 
  12   3   1     6913.65     5889.83    615.03 o 
  13   3   1    30660.79    28587.30   1257.43 o 
  14   3   1     5591.68     5271.02    641.91 o 
  15   3   1     5193.82     5563.45    492.18 o 
  16   3   1    22576.30    20523.06   1035.65 o 
  17   3   1    28279.69    27763.44   1259.60 o 
  18   3   1    23798.57    24128.15   1088.57 o 
  19   3   1      409.43      689.14    572.80 o 
  20   3   1     4020.74     4376.82    955.57 o 
  21   3   1     4535.54     4467.78    399.87 o 
  22   3   1     5791.13     6361.43    492.62 o 
  23   3   1      390.28      208.50    338.64 o 
  24   3   1     9763.73     9820.84    616.19 o 
  25   3   1     4765.52     5352.21    479.34 o 
  26   3   1      370.81     -152.56    375.92 o 
  27   3   1      760.20      497.92    430.62 o 
  28   3   1     4460.85     4491.27    522.83 o 
   1   4   1        3.25        9.38     36.84 o 
   2   4   1    51994.54    54317.35   1130.14 o 
   3   4   1    51103.41    52617.76   1279.81 o 
   4   4   1   101192.74   101421.10   3090.34 o 
   5   4   1    70541.42    66674.34   2328.85 o 
   6   4   1    15435.77    15537.21    567.55 o 
   7   4   1     2395.13     2093.74    164.70 o 
   8   4   1    46622.07    46923.42   2227.68 o 
   9   4   1    55990.48    53556.77   2287.68 o 
  10   4   1    25377.00    24100.37   1050.04 o 
  11   4   1     4836.31     4346.53    275.52 o 
  12   4   1     6650.93     6199.58    358.71 o 
  13   4   1      451.41      471.96    175.78 o 
  14   4   1     1286.09     1159.67    202.23 o 
  15   4   1      934.34      903.21    225.05 o 
  16   4   1    41182.30    39510.57   1727.36 o 
  17   4   1    10908.31    10933.38    620.27 o 
  18   4   1     1731.26     1668.02    283.69 o 
  19   4   1     3389.58     3264.76    624.63 o 
  20   4   1     7146.55     7750.56    712.17 o 
  21   4   1     4949.80     4945.11    425.79 o 
  22   4   1     1136.20     1285.60    474.90 o 
  23   4   1     3067.08     3928.17    430.21 o 
  24   4   1     2113.25     2263.30    615.42 o 
  25   4   1      372.96      846.70    392.75 o 
  26   4   1      991.26      923.72    424.43 o 
  27   4   1     1293.90     1790.92    441.42 o 
  28   4   1     2796.13     3210.23    516.21 o 
   0   5   1     7151.88     7676.00    231.17 o 
   1   5   1    10127.29     9961.89    238.13 o 
   2   5   1     8556.72     8894.39    200.07 o 
   3   5   1    35144.17    35119.50    856.34 o 
   4   5   1      524.69      641.27     65.89 o 
   5   5   1     3245.62     3214.14    145.19 o 
   6   5   1    12635.89    13231.59    645.81 o 
   7   5   1    23310.65    23115.10    805.33 o 
   8   5   1    10559.78    10428.19    436.64 o 
   9   5   1    14096.42    13515.87    528.83 o 
  10   5   1     3301.79     3218.77    211.14 o 
  11   5   1     4360.88     4420.78    290.19 o 
  12   5   1     4873.33     4503.15    301.20 o 
  13   5   1    15024.54    15411.26    723.94 o 
  14   5   1    11472.15    11123.84    658.77 o 
  15   5   1    14663.15    14084.34    716.40 o 
  16   5   1     3989.68     4061.57    739.04 o 
  17   5   1      103.64      162.10    234.61 o 
  18   5   1      721.79      992.72    276.36 o 
  19   5   1     7691.93     7618.16    482.07 o 
  20   5   1     6434.10     6797.89    485.96 o 
  21   5   1      192.19      264.20    335.70 o 
  22   5   1     4693.62     5349.01    479.37 o 
  23   5   1      731.33      455.87    388.32 o 
  24   5   1     1278.41      625.97    397.68 o 
  25   5   1      620.07      909.58    553.61 o 
  26   5   1      213.72       -0.62    345.17 o 
  27   5   1      748.69      440.49    353.55 o 
   1   6   1   105781.52   106248.45   2497.22 o 
   2   6   1    10602.22    11022.71    303.66 o 
   3   6   1    24004.86    24251.91    616.81 o 
   4   6   1     3943.58     3864.84    161.15 o 
   5   6   1    17732.91    17059.47    537.70 o 
   6   6   1     1861.99     1808.28    120.30 o 
   7   6   1    35864.55    34784.65   1255.30 o 
   8   6   1    10312.41     9751.72    414.46 o 
   9   6   1    11116.06    10865.12    469.53 o 
  10   6   1    10351.77     9440.98    410.03 o 
  11   6   1    70953.33    68459.09   2362.10 o 
  12   6   1     3750.12     3578.34    225.76 o 
  13   6   1    19754.16    19131.41    756.87 o 
  14   6   1      372.11      569.28    188.14 o 
  15   6   1     2552.08     2540.31    228.56 o 
  16   6   1     2010.78     2132.43    238.42 o 
  17   6   1      450.06       10.61    200.99 o 
  18   6   1     5697.54     5685.76    352.50 o 
  19   6   1     7307.39     6667.26    398.92 o 
  20   6   1     1651.54     1727.08    266.43 o 
  21   6   1     7923.73     7893.86    450.57 o 
  22   6   1     2409.92     2753.75    412.34 o 
  23   6   1     3209.68     3226.05    356.90 o 
  24   6   1        2.10      219.92    310.75 o 
  25   6   1     3733.48     4281.31    401.75 o 
  26   6   1      920.82      709.53    345.54 o 
  27   6   1     1559.32     2197.55    406.32 o 
   0   7   1    44341.38    45360.98   1631.96 o 
   1   7   1   101626.18   101534.43   2503.93 o 
   2   7   1     2817.26     3055.74    143.84 o 
   3   7   1     3448.37     3319.39    139.65 o 
   4   7   1     3164.05     3440.07    163.57 o 
   5   7   1    44761.06    44741.43   1437.54 o 
   6   7   1     6352.89     6093.35    247.33 o 
   7   7   1     7865.57     7536.23    309.93 o 
   8   7   1    18006.91    17581.10    601.92 o 
   9   7   1    40379.91    38892.38   1351.50 o 
  10   7   1      553.40      316.15    164.82 o 
  11   7   1     2460.85     2558.61    212.30 o 
  12   7   1     8139.10     7708.13    378.82 o 
  13   7   1    84528.83    82129.82   2818.41 o 
  14   7   1     3231.71     2944.44    245.28 o 
  15   7   1     6913.02     6220.26    358.71 o 
  16   7   1     1247.93     1142.88    234.63 o 
  17   7   1    13238.34    13169.82    574.60 o 
  18   7   1      686.77     1121.68    391.25 o 
  19   7   1      740.85      921.85    386.86 o 
  20   7   1     2202.09     1955.60    307.48 o 
  21   7   1    15337.69    15900.12    758.55 o 
  22   7   1      251.83      199.17    292.97 o 
  23   7   1     3390.16     4066.39    374.99 o 
  24   7   1      607.26       62.79    343.11 o 
  25   7   1    10745.72    11595.13    611.38 o 
  26   7   1      194.14      491.20    374.05 o 
   1   8   1     7945.90     7963.33    231.76 o 
   2   8   1    20924.28    21284.60    641.07 o 
   3   8   1     7435.63     7305.35    264.49 o 
   4   8   1     3580.87     3463.28    183.69 o 
   5   8   1    47210.50    46289.84   1271.71 o 
   6   8   1     9408.58     9718.38    334.54 o 
   7   8   1     3366.89     3083.79    171.80 o 
   8   8   1     2405.87     2402.56    151.68 o 
   9   8   1    12334.68    11415.78    414.74 o 
  10   8   1    14170.59    13943.23    483.04 o 
  11   8   1      598.11      608.61    238.83 o 
  12   8   1     2865.60     2648.66    248.53 o 
  13   8   1     1309.37     1398.20    225.12 o 
  14   8   1     1110.95      860.27    223.14 o 
  15   8   1     1729.48     1881.78    245.65 o 
  16   8   1      982.43     1110.11    260.76 o 
  17   8   1     1785.39     1983.03    275.70 o 
  18   8   1     6515.29     6167.93    388.33 o 
  19   8   1     3538.12     3848.39    338.06 o 
  20   8   1      175.78      125.29    278.62 o 
  21   8   1     6340.33     6627.25    435.00 o 
  22   8   1     1875.62     1915.37    349.09 o 
  23   8   1      803.21      839.16    356.18 o 
  24   8   1      552.27      408.04    349.72 o 
  25   8   1     1644.63     1762.95    384.81 o 
   0   9   1    24207.28    24362.89   1228.75 o 
   1   9   1     3760.12     3851.61    167.05 o 
   2   9   1     8275.61     7942.28    298.42 o 
   3   9   1    21677.81    21347.29    650.08 o 
   4   9   1      307.98      289.33    135.49 o 
   5   9   1     3599.77     3427.05    205.21 o 
   6   9   1     8128.47     7938.69    375.55 o 
   7   9   1    20468.11    20278.30    592.96 o 
   8   9   1     9054.65     8248.06    329.61 o 
   9   9   1     8301.55     8290.44    343.90 o 
  10   9   1     2198.01     2313.40    178.05 o 
  11   9   1     7245.69     6801.33    297.70 o 
  12   9   1     1645.30     1617.77    176.24 o 
  13   9   1     1962.82     2000.60    197.17 o 
  14   9   1     7852.58     7844.57    345.26 o 
  15   9   1     3218.32     2967.37    297.53 o 
  16   9   1     1706.62     1383.04    277.73 o 
  17   9   1     6826.79     7192.27    401.17 o 
  18   9   1      585.78      397.99    284.78 o 
  19   9   1     6754.94     6578.73    465.46 o 
  20   9   1     1333.85     1775.19    330.35 o 
  21   9   1     7339.66     7500.20    466.32 o 
  22   9   1     2666.70     2838.75    514.15 o 
  23   9   1      757.37      478.68    361.05 o 
  24   9   1      158.64     -378.31    378.31 o 
   1  10   1    15155.90    14908.81    466.82 o 
   2  10   1    12050.02    11962.45    405.09 o 
   3  10   1     6325.26     6503.93    257.96 o 
   4  10   1    14392.57    14854.94    541.68 o 
   5  10   1     4406.06     4334.78    246.04 o 
   6  10   1     1573.60     1573.13    245.45 o 
   7  10   1     1294.51     1501.78    155.51 o 
   8  10   1     5682.92     6419.83    273.11 o 
   9  10   1     5479.48     5745.98    282.01 o 
  10  10   1     7757.32     7232.97    314.38 o 
  11  10   1     6554.14     6874.84    363.31 o 
  12  10   1     5719.02     5130.99    351.98 o 
  13  10   1     1324.83      995.49    254.30 o 
  14  10   1     1810.47     1923.23    299.84 o 
  15  10   1     2804.16     2819.57    314.41 o 
  16  10   1    10320.11    10165.43    507.34 o 
  17  10   1     3432.81     3347.27    341.15 o 
  18  10   1     2317.06     2448.77    499.72 o 
  19  10   1      604.46      799.44    320.48 o 
  20  10   1      551.92      416.78    323.49 o 
  21  10   1     2436.11     2957.65    403.16 o 
  22  10   1      561.29      171.22    366.23 o 
  23  10   1      513.09      564.07    380.96 o 
   0  11   1     4796.88     4542.17    530.19 o 
   1  11   1    14336.93    14855.48    523.22 o 
   2  11   1     4372.18     4439.83    270.02 o 
   3  11   1      567.24      619.24    226.74 o 
   4  11   1      157.01      288.28    230.12 o 
   5  11   1     8482.26     8025.57    410.38 o 
   6  11   1     6975.67     6869.86    383.30 o 
   7  11   1     4110.31     4096.07    314.82 o 
   8  11   1     6074.03     5770.71    352.52 o 
   9  11   1     7017.15     6787.08    372.94 o 
  10  11   1      689.47      692.20    252.02 o 
  11  11   1     6847.94     7074.07    407.49 o 
  12  11   1     1635.97     1233.30    273.39 o 
  13  11   1    23333.33    22610.37    880.54 o 
  14  11   1       90.96      -26.05    271.41 o 
  15  11   1      789.33      758.24    296.89 o 
  16  11   1      731.34     1135.57    323.54 o 
  17  11   1     1228.82     1761.41    342.58 o 
  18  11   1      463.41      189.85    339.36 o 
  19  11   1     2810.68     3012.12    383.97 o 
  20  11   1     1449.25     1011.42    370.38 o 
  21  11   1     6783.98     7082.17    535.08 o 
   1  12   1    15629.17    15485.55    593.32 o 
   2  12   1     3802.80     3594.42    276.76 o 
   3  12   1     5734.45     5302.90    339.92 o 
   4  12   1     2961.98     2954.92    303.63 o 
   5  12   1    32171.67    31787.37   1220.21 o 
   6  12   1     1978.35     1989.51    320.17 o 
   7  12   1    16065.20    16619.60    708.94 o 
   8  12   1     2162.40     2110.57    464.89 o 
   9  12   1     9235.28     8754.38    472.35 o 
  10  12   1     3485.50     2975.00    319.22 o 
  11  12   1     5755.78     5575.38    378.82 o 
  12  12   1      154.26      494.06    303.56 o 
  13  12   1     8315.66     8251.04    499.21 o 
  14  12   1     1582.14     1862.94    332.95 o 
  15  12   1       78.82      171.74    334.94 o 
  16  12   1      340.74       74.66    318.33 o 
  17  12   1     6162.73     6492.38    468.24 o 
  18  12   1     1900.40     1962.63    389.55 o 
  19  12   1     2142.22     1628.94    420.69 o 
   0  13   1     2003.52     2880.67    381.41 o 
   1  13   1     4841.88     4771.78    321.38 o 
   2  13   1      187.56       79.00    413.52 o 
   3  13   1    13410.44    13124.74    944.50 o 
   4  13   1     1197.38     1387.10    296.72 o 
   5  13   1     7976.73     7602.82    450.90 o 
   6  13   1     1388.69     1274.65    317.11 o 
   7  13   1    29384.62    30174.21   1149.97 o 
   8  13   1      759.65      596.75    300.82 o 
   9  13   1      364.36      -36.27    299.23 o 
  10  13   1     1699.74     1783.55    334.16 o 
  11  13   1     2493.36     2807.67    353.93 o 
  12  13   1      512.09      925.77    340.93 o 
  13  13   1      919.58      996.44    355.24 o 
  14  13   1      402.44      527.86    359.39 o 
  15  13   1     9778.38    10074.79    570.92 o 
  16  13   1       92.74      339.95    368.16 o 
  17  13   1      819.77     1302.78    390.95 o 
   1  14   1     5049.68     5616.70    513.64 o 
   2  14   1     2174.05     2200.91    410.73 o 
   3  14   1     3163.57     4307.25    475.03 o 
   4  14   1      322.76      606.47    381.11 o 
   5  14   1      193.27      134.06    368.37 o 
   6  14   1      577.80      870.30    392.43 o 
   7  14   1      447.85      365.04    588.93 o 
   8  14   1      813.11      552.69    406.01 o 
   9  14   1      846.77      753.62    424.58 o 
  10  14   1     1008.42      637.76    437.66 o 
  11  14   1     3811.68     3559.07    482.99 o 
  12  14   1     2025.06     2530.96    476.98 o 
  13  14   1       56.98     -394.28    449.54 o 
  14  14   1      355.67      639.37    468.25 o 
   0  15   1     2021.43     2596.04    694.89 o 
   1  15   1     2328.28     2364.20    477.32 o 
   2  15   1     3016.82     3828.52    511.34 o 
   3  15   1     4040.70     4593.37    860.74 o 
   4  15   1     1131.06     1917.49    469.10 o 
   5  15   1     5912.30     6120.29    555.45 o 
   6  15   1     3178.87     3279.13    493.79 o 
   7  15   1     2494.14     2950.98    497.61 o 
   8  15   1     1825.94     1667.44    489.22 o 
   9  15   1      660.68      949.53    442.34 o 
  10  15   1      894.92     1000.75    494.59 o 
   1  16   1      284.53     -234.71    788.95 o 
   2  16   1      522.61      336.42    490.67 o 
   3  16   1      423.87      961.70    497.01 o 
   4  16   1     4168.96     4055.48    570.42 o 
   0   0   2    44037.38    50954.43   1688.90 o 
   2   0   2   163413.11   164962.50   7229.72 o 
   4   0   2    13141.93    12511.07    675.69 o 
   6   0   2   366477.28   344150.44  20706.92 o 
   8   0   2    30292.15    28624.05   1804.41 o 
  10   0   2    38636.93    41181.19   2447.85 o 
  12   0   2    13709.32    13140.69    872.26 o 
  14   0   2   115474.29   108551.63   6330.78 o 
  16   0   2     2711.33     2391.80    352.44 o 
  18   0   2    34451.99    34743.68   2223.64 o 
  20   0   2     7059.19     6159.56    618.87 o 
  22   0   2    10957.92    10822.61    926.77 o 
  24   0   2     4916.15     4894.17    625.78 o 
  26   0   2     9311.55    10227.54    927.54 o 
  28   0   2     2391.36     2735.79    655.73 o 
   1   1   2     9192.47     9238.40    198.11 o 
   2   1   2     2355.94     2037.95     68.18 o 
   3   1   2    26506.54    26539.29    723.09 o 
   4   1   2    11059.92    10828.42    339.53 o 
   5   1   2    57978.71    58201.21   1732.99 o 
   6   1   2     3775.34     3477.41    213.53 o 
   7   1   2    26576.66    25030.97   1095.65 o 
   8   1   2    22346.69    21460.61    933.04 o 
   9   1   2     2216.38     1949.80    152.56 o 
  10   1   2     9216.13     9126.04    455.25 o 
  11   1   2     5310.10     5070.89    302.75 o 
  12   1   2    10173.58    10518.50    454.34 o 
  13   1   2    16906.97    15569.92    747.06 o 
  14   1   2    24136.91    22871.23   1019.64 o 
  15   1   2    14349.55    13480.26    676.22 o 
  16   1   2     3147.33     3709.79    325.95 o 
  17   1   2     1548.08     1550.54    241.02 o 
  18   1   2     1549.19     1577.61    254.32 o 
  19   1   2     5690.69     5803.51    395.47 o 
  20   1   2    18468.58    18370.81    909.96 o 
  21   1   2     3567.09     3106.33    377.77 o 
  22   1   2    10497.28     9211.20    560.30 o 
  23   1   2     1172.11      815.70    351.50 o 
  24   1   2     2165.46     2372.98    366.98 o 
  25   1   2      227.17      376.85    353.21 o 
  26   1   2     9615.01    10165.21    712.34 o 
  27   1   2     2939.10     3417.69    603.52 o 
  28   1   2     2955.08     2828.11    510.36 o 
  29   1   2      450.25     1103.10    479.58 o 
   0   2   2    24273.88    24185.00    719.89 o 
   1   2   2     4720.34     4894.90    112.44 o 
   2   2   2     9760.38    10399.00    268.12 o 
   3   2   2    16466.01    16907.51    468.48 o 
   4   2   2    55996.34    58779.97   1605.46 o 
   5   2   2     4449.14     4687.61    191.69 o 
   6   2   2   332099.22   330505.03  14272.53 o 
   7   2   2     6938.54     6462.78    328.20 o 
   8   2   2     1145.21      893.31    199.25 o 
   9   2   2    13959.98    13546.60    613.22 o 
  10   2   2      342.87      404.66    116.84 o 
  11   2   2     1161.25     1164.15    378.93 o 
  12   2   2    11649.27    11197.82    531.53 o 
  13   2   2     5436.95     5165.06    309.74 o 
  14   2   2    93986.05    89047.20   3902.11 o 
  15   2   2      870.06     1091.25    208.19 o 
  16   2   2     1212.15     1241.36    217.52 o 
  17   2   2      369.30      443.78    238.57 o 
  18   2   2    13656.57    14431.64    776.85 o 
  19   2   2     2076.52     2452.31    313.26 o 
  20   2   2     3022.22     2781.17    358.58 o 
  21   2   2      752.59      369.86    494.10 o 
  22   2   2     4385.44     3805.19    399.64 o 
  23   2   2     1990.17     2067.16    421.54 o 
  24   2   2      966.37      948.25    360.00 o 
  25   2   2      685.09      911.65    382.55 o 
  26   2   2     2734.83     3069.19    475.43 o 
  27   2   2      479.03      479.60    410.92 o 
  28   2   2     2332.37     2997.38    953.26 o 
  29   2   2      361.05      365.97    472.85 o 
   1   3   2    97532.50    99730.77   2004.11 o 
   2   3   2    26226.20    25801.05    582.63 o 
   3   3   2   226133.25   234528.36   9873.09 o 
   4   3   2   194586.89   199304.78   8067.82 o 
   5   3   2    68889.53    70663.89   2503.81 o 
   6   3   2    17539.86    17559.66    715.81 o 
   7   3   2    26891.70    25797.26   1113.29 o 
   8   3   2    79643.77    74453.83   3119.19 o 
   9   3   2    15001.36    14984.20    664.53 o 
  10   3   2    11722.91    11048.11    523.87 o 
  11   3   2   132328.77   126295.18   5353.93 o 
  12   3   2     4387.04     3969.19    259.78 o 
  13   3   2    18830.77    17397.88    794.05 o 
  14   3   2     3132.87     2691.27    240.76 o 
  15   3   2    45062.84    42451.29   1820.74 o 
  16   3   2    14368.15    13101.93    684.62 o 
  17   3   2    10854.02    10628.67    948.66 o 
  18   3   2    11708.69    11098.33    744.80 o 
  19   3   2     5883.17     6196.50    418.26 o 
  20   3   2     2698.58     2537.58    326.07 o 
  21   3   2     2688.92     2652.16    349.87 o 
  22   3   2     1541.07     1967.26    351.38 o 
  23   3   2    14874.10    15606.11    846.85 o 
  24   3   2     2626.55     2856.50    411.26 o 
  25   3   2     2772.35     2391.89    421.24 o 
  26   3   2      323.74      222.60    423.80 o 
  27   3   2      423.16      598.40    452.71 o 
  28   3   2      138.27     -349.44    444.12 o 
   0   4   2     7619.69     8499.18    335.62 o 
   1   4   2     4021.54     4021.60    125.37 o 
   2   4   2     6178.82     6338.25    159.99 o 
   3   4   2    61904.72    64259.82   1580.86 o 
   4   4   2     1596.55     1502.74    105.34 o 
   5   4   2    16618.11    17219.96    701.48 o 
   6   4   2    44088.59    46179.52   2017.83 o 
   7   4   2    18116.08    18490.11    798.08 o 
   8   4   2    29776.56    29173.85   1269.39 o 
   9   4   2    35378.59    34228.12   1521.59 o 
  10   4   2    20931.28    20069.39    853.41 o 
  11   4   2    10716.11    10320.83    504.92 o 
  12   4   2     2931.45     2926.98    294.85 o 
  13   4   2     6830.00     5683.82    376.71 o 
  14   4   2    16312.76    15360.04    716.93 o 
  15   4   2     1065.18     1332.76    229.38 o 
  16   4   2    16238.64    15142.33    791.06 o 
  17   4   2     6572.37     6197.23    413.48 o 
  18   4   2     1698.06     1680.91    296.39 o 
  19   4   2     4089.30     3820.20    357.21 o 
  20   4   2    10690.01    10346.11    603.11 o 
  21   4   2      571.05      305.03    306.48 o 
  22   4   2     2457.81     2502.05    379.10 o 
  23   4   2     3967.67     4259.74    438.58 o 
  24   4   2     2277.61     2105.67    418.89 o 
  25   4   2     4177.08     4445.70    502.66 o 
  26   4   2      754.45      892.78    397.40 o 
  27   4   2      770.89      621.67    423.69 o 
  28   4   2     1765.84     1519.13    480.29 o 
   1   5   2     5601.67     5774.26    140.58 o 
   2   5   2     4135.05     4505.58    135.80 o 
   3   5   2    14025.39    14153.15    353.74 o 
   4   5   2    12433.06    13156.82    355.46 o 
   5   5   2    41665.66    40486.08   1185.24 o 
   6   5   2      780.25     1068.82     96.87 o 
   7   5   2    27494.93    26854.94    976.59 o 
   8   5   2    12432.66    11647.61    563.02 o 
   9   5   2     6270.80     6083.00    343.46 o 
  10   5   2    13156.98    12880.47    607.80 o 
  11   5   2     7660.05     7482.80    464.47 o 
  12   5   2     2729.33     2437.55    235.02 o 
  13   5   2     9337.05     9147.78    510.91 o 
  14   5   2     2761.35     2634.61    299.84 o 
  15   5   2    21983.49    21167.47   1242.74 o 
  16   5   2     8170.16     8028.93    486.73 o 
  17   5   2     3414.46     3204.58    320.59 o 
  18   5   2     3320.42     3214.60    362.03 o 
  19   5   2    11502.88    11364.08    672.95 o 
  20   5   2     5621.65     5603.84    437.05 o 
  21   5   2     2504.74     2313.92    361.62 o 
  22   5   2     7230.81     7199.02    529.21 o 
  23   5   2     6463.08     7068.39    526.25 o 
  24   5   2     1338.13     2164.66    424.75 o 
  25   5   2      533.17      678.02    437.35 o 
  26   5   2     1749.79     3014.97    684.14 o 
  27   5   2     4348.80     4257.50    543.21 o 
   0   6   2    17537.06    18755.23    678.42 o 
   1   6   2    33850.52    34766.43    824.36 o 
   2   6   2    59451.00    61972.96   1440.85 o 
   3   6   2     7921.26     7560.43    236.29 o 
   4   6   2     3747.83     3729.08    197.07 o 
   5   6   2    14848.82    14013.86    461.48 o 
   6   6   2   138101.36   141830.27   4225.01 o 
   7   6   2    36893.55    35231.84   1240.96 o 
   8   6   2     4330.26     4481.46    225.45 o 
   9   6   2    22753.17    22240.99    868.84 o 
  10   6   2      181.12      104.02    141.65 o 
  11   6   2    22528.22    22003.17    816.22 o 
  12   6   2    16255.04    16377.82    633.90 o 
  13   6   2     8189.08     8328.34    399.65 o 
  14   6   2    46569.31    47381.54   2125.87 o 
  15   6   2     2939.17     2877.52    590.85 o 
  16   6   2     2584.38     2876.69    315.11 o 
  17   6   2     5841.70     6020.90    421.05 o 
  18   6   2    13478.73    14023.12    751.92 o 
  19   6   2     4269.50     4130.90    552.07 o 
  20   6   2     3899.52     3439.11    457.63 o 
  21   6   2    13241.45    14391.16    768.80 o 
  22   6   2     4657.67     4518.73    371.82 o 
  23   6   2     2961.04     3093.31    364.55 o 
  24   6   2     3734.37     3895.93    400.09 o 
  25   6   2     1815.44     1731.73    376.07 o 
  26   6   2     4147.67     4630.63    435.72 o 
  27   6   2     1920.44     2598.53    415.56 o 
   1   7   2    18389.24    18079.23    524.26 o 
   2   7   2     1339.58     1283.96     91.84 o 
   3   7   2    22446.56    22212.36    666.61 o 
   4   7   2     2466.40     2189.84    138.56 o 
   5   7   2     6595.33     6474.32    245.48 o 
   6   7   2     4958.41     5327.97    207.73 o 
   7   7   2    14591.79    14354.24    474.78 o 
   8   7   2    14668.06    14784.90    490.25 o 
   9   7   2     8767.88     8485.41    390.57 o 
  10   7   2      330.27       92.65    159.19 o 
  11   7   2    19976.49    18118.00    725.99 o 
  12   7   2     3209.05     3145.47    236.52 o 
  13   7   2    11939.11    11986.61    616.41 o 
  14   7   2     2028.36     1999.75    226.60 o 
  15   7   2    26608.20    25292.18    973.20 o 
  16   7   2     3321.53     2580.25    265.32 o 
  17   7   2      768.97      531.98    237.46 o 
  18   7   2     2535.44     2461.23    279.65 o 
  19   7   2    11634.75    11380.81    547.06 o 
  20   7   2     7160.69     7045.39    408.56 o 
  21   7   2     7141.23     7994.79    463.53 o 
  22   7   2      674.13      648.34    302.36 o 
  23   7   2     1775.09     1753.59    364.71 o 
  24   7   2     1198.05     1709.28    354.25 o 
  25   7   2      991.14     1434.68    361.94 o 
  26   7   2      996.28     1358.49    371.32 o 
   0   8   2    23161.72    22690.58    856.23 o 
   1   8   2    19785.20    19618.64    551.33 o 
   2   8   2    12649.04    12550.48    358.60 o 
   3   8   2    63876.51    65119.57   1816.81 o 
   4   8   2     1239.50     1365.87    140.03 o 
   5   8   2    18978.13    18357.71    617.00 o 
   6   8   2    13920.50    13880.52    425.10 o 
   7   8   2    21299.44    20888.79    604.18 o 
   8   8   2     6634.79     6375.10    251.43 o 
   9   8   2    14598.34    13599.44    489.88 o 
  10   8   2     1941.90     1691.36    152.61 o 
  11   8   2    11051.77    10667.95    497.80 o 
  12   8   2     4418.79     4459.50    280.21 o 
  13   8   2    10555.90    10144.71    495.56 o 
  14   8   2     8395.09     7987.28    401.75 o 
  15   8   2     4504.40     4477.49    308.26 o 
  16   8   2      147.37      -97.42    221.12 o 
  17   8   2     2595.84     2558.20    290.31 o 
  18   8   2     1411.61     1539.37    279.34 o 
  19   8   2    13214.12    13110.38    608.93 o 
  20   8   2     1621.60     1675.77    315.36 o 
  21   8   2      407.82      297.21    310.67 o 
  22   8   2     2457.25     2481.87    360.69 o 
  23   8   2     2810.40     2996.30    384.33 o 
  24   8   2      231.20      -32.97    339.27 o 
  25   8   2     5803.53     6286.56    494.28 o 
   1   9   2    35185.25    35608.69    885.43 o 
   2   9   2    15449.07    15411.57    470.12 o 
   3   9   2     1245.85     1430.09    140.41 o 
   4   9   2     5529.46     5454.88    251.25 o 
   5   9   2    63130.40    65000.43   1948.99 o 
   6   9   2     3213.15     3167.78    232.40 o 
   7   9   2    28926.34    28496.34   1095.09 o 
   8   9   2     6127.81     5499.63    250.87 o 
   9   9   2     7081.18     6909.61    291.33 o 
  10   9   2    14657.82    13779.47    491.06 o 
  11   9   2    13881.21    13866.78    505.60 o 
  12   9   2     2879.22     3024.90    202.36 o 
  13   9   2     7245.27     7062.50    322.80 o 
  14   9   2      518.19      483.50    242.20 o 
  15   9   2    21725.49    20491.96    885.12 o 
  16   9   2      170.81      -41.80    252.78 o 
  17   9   2    11109.49    11107.40    556.38 o 
  18   9   2     2974.21     2658.49    329.64 o 
  19   9   2      293.26      280.57    279.06 o 
  20   9   2     2072.76     2035.47    338.53 o 
  21   9   2     2525.02     2365.88    481.99 o 
  22   9   2     1905.23     2407.90    525.20 o 
  23   9   2     4795.83     5714.76    525.88 o 
  24   9   2      241.86      110.88    366.04 o 
   0  10   2     1376.22     1163.05    178.29 o 
   1  10   2    20269.16    20532.70    564.69 o 
   2  10   2     5775.28     5368.46    246.19 o 
   3  10   2    50294.28    50854.55   1414.46 o 
   4  10   2      529.29      544.36    160.29 o 
   5  10   2     4825.65     4550.89    302.30 o 
   6  10   2    16175.81    16827.59    691.24 o 
   7  10   2     7082.59     6869.67    414.77 o 
   8  10   2     6345.02     5825.64    337.69 o 
   9  10   2    21024.65    19847.54    811.34 o 
  10  10   2      507.90      415.64    221.98 o 
  11  10   2      715.60      976.08    243.82 o 
  12  10   2      710.16      706.19    244.27 o 
  13  10   2    10452.66     9414.39    498.74 o 
  14  10   2     8069.19     7283.98    418.58 o 
  15  10   2     4196.36     3778.28    334.06 o 
  16  10   2     6216.88     6413.24    403.26 o 
  17  10   2     2777.15     2697.78    321.43 o 
  18  10   2     1091.84     1073.01    317.21 o 
  19  10   2     1429.02     1475.00    330.96 o 
  20  10   2      777.60      142.07    331.87 o 
  21  10   2      287.76      503.51    354.36 o 
  22  10   2     2300.35     1743.33    387.78 o 
  23  10   2      378.07      483.53    393.99 o 
   1  11   2     9177.46     9079.03    410.41 o 
   2  11   2      954.82     1135.86    200.05 o 
   3  11   2     9284.24     9968.36    579.60 o 
   4  11   2     3313.38     3470.74    282.19 o 
   5  11   2     1426.84      752.56    237.57 o 
   6  11   2      229.36      152.70    224.10 o 
   7  11   2     5735.54     5595.81    351.22 o 
   8  11   2     6874.18     6210.51    371.25 o 
   9  11   2     6160.77     6348.14    405.14 o 
  10  11   2     2274.61     2608.13    291.21 o 
  11  11   2    17325.62    17339.02    762.82 o 
  12  11   2      362.55      657.68    282.23 o 
  13  11   2     6989.37     6344.29    400.60 o 
  14  11   2     1958.48     2616.10    309.12 o 
  15  11   2    12042.82    12001.14    597.74 o 
  16  11   2     2489.17     2503.39    370.59 o 
  17  11   2      175.45      -17.39    319.98 o 
  18  11   2       55.14        2.54    332.50 o 
  19  11   2     1271.17      958.20    352.72 o 
  20  11   2     1269.10     1883.71    377.12 o 
  21  11   2     3626.94     4303.60    448.44 o 
   0  12   2    18875.31    19236.92    974.48 o 
   1  12   2     3364.44     2844.18    267.67 o 
   2  12   2     3333.52     3749.89    277.85 o 
   3  12   2     2289.01     2245.76    294.89 o 
   4  12   2     2203.87     1903.43    280.95 o 
   5  12   2     2261.03     2226.27    293.50 o 
   6  12   2    10942.92    10704.56    532.76 o 
   7  12   2      622.79      548.58    269.74 o 
   8  12   2     6280.67     6694.81    397.77 o 
   9  12   2      540.72      110.13    266.76 o 
  10  12   2      646.68      360.37    281.72 o 
  11  12   2     3072.23     3027.46    329.00 o 
  12  12   2     2111.48     1471.87    370.84 o 
  13  12   2     5088.57     4306.77    386.81 o 
  14  12   2     5487.21     5430.46    411.96 o 
  15  12   2     2640.22     2920.21    372.35 o 
  16  12   2     1351.94     1354.43    339.24 o 
  17  12   2     2407.60     2643.16    371.02 o 
  18  12   2     2046.46     2278.15    375.81 o 
  19  12   2     1224.29      677.92    420.04 o 
   1  13   2     2048.97     1753.41    270.10 o 
   2  13   2     1302.60     1095.09    285.79 o 
   3  13   2      268.62      348.87    289.67 o 
   4  13   2     1383.44     1121.29    297.01 o 
   5  13   2     1589.27     1306.02    309.85 o 
   6  13   2      998.75     1377.38    311.59 o 
   7  13   2     4323.99     4250.02    373.47 o 
   8  13   2      149.76     -171.61    292.83 o 
   9  13   2     5491.81     5116.80    396.51 o 
  10  13   2     2016.83     1973.16    342.36 o 
  11  13   2      168.04      519.08    319.79 o 
  12  13   2     1230.35      722.14    328.40 o 
  13  13   2     3250.00     2835.44    363.27 o 
  14  13   2     1344.06     1457.88    354.69 o 
  15  13   2     3580.14     3332.24    404.31 o 
  16  13   2     4038.35     4133.04    426.78 o 
  17  13   2      283.09      354.17    368.55 o 
   0  14   2       13.93     -203.48    535.95 o 
   1  14   2     2622.14     3121.97    435.65 o 
   2  14   2     1604.62     1725.07    402.92 o 
   3  14   2     5480.56     5576.44    526.15 o 
   4  14   2     1280.01     1382.34    388.99 o 
   5  14   2     1218.20     1333.01    403.34 o 
   6  14   2     2288.69     2921.99    363.88 o 
   7  14   2      233.00      178.77    408.87 o 
   8  14   2     2584.92     2915.29    381.78 o 
   9  14   2     2527.29     3159.27    394.31 o 
  10  14   2     1579.48     1179.46    455.72 o 
  11  14   2      863.62     1159.45    419.14 o 
  12  14   2      275.06      313.17    433.13 o 
  13  14   2     1695.91     2004.89    455.07 o 
  14  14   2     1678.39     2143.67    487.67 o 
   1  15   2     6564.97     6772.05    660.34 o 
   2  15   2     4123.60     4846.95    533.91 o 
   3  15   2     1313.89      531.37    435.60 o 
   4  15   2     3659.08     4072.07    775.13 o 
   5  15   2     2455.19     2609.38    464.68 o 
   6  15   2      187.15      129.81    436.47 o 
   7  15   2     1448.54     2062.73    470.28 o 
   8  15   2     3706.09     3715.86    516.44 o 
   9  15   2     4085.79     4185.95    534.72 o 
  10  15   2     1006.34      797.50    464.49 o 
   0  16   2    13396.52    13262.78   1132.55 o 
   1  16   2     4098.43     4257.82    563.63 o 
   2  16   2      417.42      684.28    481.47 o 
   3  16   2     2616.00     3301.23    552.07 o 
   2   0   3   128631.11   126394.98   3720.07 o 
   4   0   3    11029.21    10989.36    771.29 o 
   6   0   3     6642.92     6723.91    457.63 o 
   8   0   3    28682.59    27073.03   1690.77 o 
  10   0   3    30468.95    29619.16   1843.57 o 
  12   0   3    26289.00    24448.57   1567.91 o 
  14   0   3    33568.73    30410.80   1908.83 o 
  16   0   3    36686.42    34156.29   2103.86 o 
  18   0   3    16118.03    15998.57   1147.14 o 
  20   0   3    19874.63    19428.48   1358.30 o 
  22   0   3     4232.34     3946.66    535.18 o 
  24   0   3     7482.73     8569.02    808.53 o 
  26   0   3      886.32      584.32    590.46 o 
  28   0   3    10215.66    10765.79   1056.54 o 
   0   1   3    82819.40    92674.70   2724.96 o 
   1   1   3    27042.55    29076.63    621.43 o 
   2   1   3     2615.04     2593.52    117.09 o 
   3   1   3    65910.88    68863.69   3302.48 o 
   4   1   3    34422.38    35101.93   1157.32 o 
   5   1   3    29137.40    30450.70   1102.18 o 
   6   1   3    18097.78    18152.04   1142.46 o 
   7   1   3    22216.54    21112.62    954.22 o 
   8   1   3    29094.23    27127.83   1185.78 o 
   9   1   3    15205.61    15063.65    684.10 o 
  10   1   3    26674.59    24397.25   1072.03 o 
  11   1   3    43396.70    42561.30   1797.40 o 
  12   1   3    13611.28    13773.25    662.39 o 
  13   1   3     2915.20     2697.86    224.21 o 
  14   1   3    13380.04    12596.32    620.03 o 
  15   1   3    12084.18    10755.98    580.13 o 
  16   1   3    41581.39    38473.76   1677.68 o 
  17   1   3     1791.02     1779.63    247.42 o 
  18   1   3      360.58      536.82    559.37 o 
  19   1   3    11942.35    11474.55    628.45 o 
  20   1   3    15913.24    16742.20    813.32 o 
  21   1   3      148.73       43.12    291.22 o 
  22   1   3     3357.99     3020.02    455.33 o 
  23   1   3     9175.05     8498.01    578.33 o 
  24   1   3       97.83      206.12    348.60 o 
  25   1   3      100.67      -19.09    362.92 o 
  26   1   3     1496.96     1557.79    482.58 o 
  27   1   3     1354.48     1141.39    609.66 o 
  28   1   3      924.42      908.90    780.12 o 
  29   1   3       96.77      216.06    469.30 o 
   1   2   3     2053.41     2087.43     57.19 o 
   2   2   3   235001.88   229371.95   4710.61 o 
   3   2   3     6827.40     6825.84    194.92 o 
   4   2   3    67321.18    69494.72   1987.92 o 
   5   2   3    14043.24    13726.95    497.34 o 
   6   2   3      509.24      433.68     84.68 o 
   7   2   3      373.32      311.33     88.25 o 
   8   2   3    24390.04    23226.30    984.07 o 
   9   2   3    14379.23    13296.98    599.40 o 
  10   2   3    78391.25    73017.43   3177.01 o 
  11   2   3     1501.31     1377.90    153.06 o 
  12   2   3     1878.95     1496.80    181.00 o 
  13   2   3      308.87      111.06    158.69 o 
  14   2   3    23132.55    22393.18   1023.92 o 
  15   2   3      247.73      263.75    313.66 o 
  16   2   3     4098.34     3732.52    328.25 o 
  17   2   3     5324.43     4810.50    339.57 o 
  18   2   3     3160.04     3369.93    297.41 o 
  19   2   3     1332.23      959.43    266.75 o 
  20   2   3     3541.86     3310.77    338.12 o 
  21   2   3     1706.46     2078.59    325.12 o 
  22   2   3     2617.71     2357.80    349.59 o 
  23   2   3     1033.55      953.10    326.94 o 
  24   2   3      624.60      532.37    349.88 o 
  25   2   3      427.85      367.49    394.22 o 
  26   2   3     1325.81     1126.51    395.21 o 
  27   2   3       20.47     -170.89    432.29 o 
  28   2   3     5887.92     7034.77    612.30 o 
  29   2   3      633.49      696.47    500.27 o 
   0   3   3   148010.14   154966.69   5457.55 o 
   1   3   3    16208.59    17411.70    378.72 o 
   2   3   3     6341.76     6925.29    248.03 o 
   3   3   3    83438.71    84726.71   2488.13 o 
   4   3   3   115309.01   122931.42   4648.79 o 
   5   3   3    15019.83    14673.95    521.72 o 
   6   3   3    12743.79    11936.32    519.54 o 
   7   3   3    39119.16    38450.85   1608.17 o 
   8   3   3    31118.44    31296.14   1389.37 o 
   9   3   3    15603.78    15417.72    664.25 o 
  10   3   3    59608.24    54986.45   2369.39 o 
  11   3   3    67478.36    63096.28   2862.65 o 
  12   3   3    76133.22    74429.73   3171.31 o 
  13   3   3      593.59      479.39    175.91 o 
  14   3   3    17978.25    16597.94    773.56 o 
  15   3   3    37066.85    36849.36   1608.71 o 
  16   3   3    12404.75    11739.41    611.20 o 
  17   3   3    10419.10    10326.32    573.86 o 
  18   3   3     5829.15     5645.36    402.39 o 
  19   3   3     3601.86     3426.37    334.91 o 
  20   3   3     5729.76     5919.27    501.78 o 
  21   3   3     4685.65     5172.02    456.09 o 
  22   3   3    13993.22    13845.41    772.72 o 
  23   3   3    17568.35    18406.37    983.44 o 
  24   3   3     3624.79     3103.20    428.00 o 
  25   3   3      501.53      393.43    388.84 o 
  26   3   3     2964.65     2840.84    457.19 o 
  27   3   3      461.53       41.70    397.82 o 
  28   3   3      313.50      430.38    457.64 o 
   1   4   3     9586.43    10483.96    246.21 o 
   2   4   3   324595.50   330209.78   7096.12 o 
   3   4   3    10730.14    11008.44    282.35 o 
   4   4   3      793.99      926.68     72.99 o 
   5   4   3    23623.44    24344.76    939.80 o 
   6   4   3     5530.63     5289.98    324.61 o 
   7   4   3     1315.64     1358.14    139.39 o 
   8   4   3     7375.12     6848.57    353.33 o 
   9   4   3    22148.86    21223.00    917.51 o 
  10   4   3   227794.69   220634.19   9247.62 o 
  11   4   3     3308.17     3254.57    245.91 o 
  12   4   3    39173.28    37486.79   1643.17 o 
  13   4   3     5194.72     4743.27    313.53 o 
  14   4   3    44616.84    44421.71   2251.29 o 
  15   4   3     3099.68     3258.41    309.44 o 
  16   4   3     6427.62     5319.14    380.82 o 
  17   4   3     5077.75     4898.83    362.96 o 
  18   4   3    15556.16    15504.89    822.90 o 
  19   4   3     1767.63     1976.95    307.23 o 
  20   4   3     1625.16     1828.71    324.02 o 
  21   4   3      424.18      801.27    326.20 o 
  22   4   3    23179.86    24866.59   1197.18 o 
  23   4   3     1492.92     2285.40    597.37 o 
  24   4   3     9054.49     9858.08    924.86 o 
  25   4   3     1252.06      951.35    421.74 o 
  26   4   3       64.32      276.06    434.51 o 
  27   4   3      147.85      -37.07    456.69 o 
  28   4   3     3824.59     3881.83    557.65 o 
   0   5   3    26253.54    27391.44    828.32 o 
   1   5   3    64328.91    65906.93   1437.14 o 
   2   5   3     9134.11     9183.70    228.27 o 
   3   5   3    54334.18    54236.38   1292.42 o 
   4   5   3    33566.71    36290.91   1007.96 o 
   5   5   3    49853.23    50207.09   1538.25 o 
   6   5   3     4826.61     4556.44    224.86 o 
   7   5   3    66657.01    67722.22   3093.66 o 
   8   5   3     9907.82    10470.18    500.24 o 
   9   5   3    22865.34    22034.60   1016.65 o 
  10   5   3    14451.94    13361.42    633.25 o 
  11   5   3    20708.44    19932.99    899.89 o 
  12   5   3    24342.54    23219.58   1098.07 o 
  13   5   3    11790.71    11294.70    604.52 o 
  14   5   3    21869.31    21084.95    949.96 o 
  15   5   3    23424.83    22569.45   1033.49 o 
  16   5   3    10672.51    10178.35    757.08 o 
  17   5   3     2892.52     2860.87    510.61 o 
  18   5   3     3848.86     3892.89    364.70 o 
  19   5   3    25871.23    25677.11   1228.87 o 
  20   5   3      123.93        3.79    304.06 o 
  21   5   3     1921.03     1566.39    351.28 o 
  22   5   3     3931.18     3719.28    424.29 o 
  23   5   3     1321.45     1150.51    654.19 o 
  24   5   3     1100.21      988.44    378.83 o 
  25   5   3      394.85      892.76    437.24 o 
  26   5   3     8360.52     8985.96    660.75 o 
  27   5   3     8527.50     8662.03    680.57 o 
   1   6   3     8908.34     9373.72    245.18 o 
   2   6   3    58068.07    58570.62   1381.59 o 
   3   6   3    35786.97    37099.42    913.51 o 
   4   6   3    23095.66    23103.42    651.69 o 
   5   6   3    61039.68    60107.44   1576.58 o 
   6   6   3       83.76      144.29     98.23 o 
   7   6   3    30759.30    30656.70    971.29 o 
   8   6   3    10179.54     9891.65    438.38 o 
   9   6   3    19390.42    18977.22    742.37 o 
  10   6   3    64081.78    60869.60   2132.89 o 
  11   6   3     1000.53     1092.34    307.13 o 
  12   6   3     1659.18     1735.23    411.17 o 
  13   6   3    22643.42    21551.41   1004.15 o 
  14   6   3     5109.09     5422.58    367.21 o 
  15   6   3     6038.50     5756.71    376.54 o 
  16   6   3     2343.27     2198.94    289.34 o 
  17   6   3    20243.88    20588.27   1012.50 o 
  18   6   3     7510.97     7873.21    608.89 o 
  19   6   3     1609.87     1820.41    327.26 o 
  20   6   3      952.84      492.42    318.20 o 
  21   6   3      466.14      334.12    345.04 o 
  22   6   3     5270.71     5253.09    491.70 o 
  23   6   3      675.33     1007.98    406.00 o 
  24   6   3      334.07      267.30    519.44 o 
  25   6   3     3859.77     4502.95    530.99 o 
  26   6   3      690.20      783.84    376.78 o 
  27   6   3      362.54      440.81    475.60 o 
   0   7   3    18811.49    19729.75    721.43 o 
   1   7   3    12478.27    12408.22    342.86 o 
   2   7   3    17068.11    17233.76    459.61 o 
   3   7   3     1536.79     1423.55    123.77 o 
   4   7   3     3635.94     3829.94    179.68 o 
   5   7   3    11157.78    10950.27    403.32 o 
   6   7   3    27653.50    27054.13    779.03 o 
   7   7   3    21164.17    20862.15    731.45 o 
   8   7   3     6506.34     7388.04    405.02 o 
   9   7   3     2401.72     2558.34    262.40 o 
  10   7   3     1789.92     1692.32    304.22 o 
  11   7   3    25028.41    25003.22    950.88 o 
  12   7   3     4205.86     3894.69    256.32 o 
  13   7   3     4537.94     4533.49    383.91 o 
  14   7   3    15328.83    14167.52    599.69 o 
  15   7   3     7699.87     7333.71    382.27 o 
  16   7   3     2552.31     2854.41    264.40 o 
  17   7   3    10862.25    10212.33    486.49 o 
  18   7   3     1634.01     1397.71    272.07 o 
  19   7   3    15425.38    15498.01    705.98 o 
  20   7   3     1656.06     1912.10    305.72 o 
  21   7   3     2266.87     2714.52    325.08 o 
  22   7   3     1333.63     1382.73    560.28 o 
  23   7   3     4161.30     4854.06    425.44 o 
  24   7   3      392.94      660.22    337.45 o 
  25   7   3      160.17      510.25    360.95 o 
  26   7   3      746.35      708.28    385.67 o 
   1   8   3     2538.83     2635.47    135.15 o 
   2   8   3    39238.46    39619.66   1005.85 o 
   3   8   3     9571.60     9366.02    331.41 o 
   4   8   3     4430.62     4531.13    210.17 o 
   5   8   3     2882.84     2650.67    158.48 o 
   6   8   3    16052.18    15397.39    535.20 o 
   7   8   3     2595.02     2521.38    141.94 o 
   8   8   3     4110.95     3736.95    190.32 o 
   9   8   3      290.99      299.63    114.75 o 
  10   8   3    26900.27    26509.55    860.94 o 
  11   8   3     1540.53     1639.21    215.27 o 
  12   8   3      713.01      904.48    251.56 o 
  13   8   3     1805.42     1822.50    233.73 o 
  14   8   3      149.77       66.34    206.90 o 
  15   8   3     6686.28     6762.06    369.26 o 
  16   8   3      843.45      618.89    233.14 o 
  17   8   3      628.06      550.51    259.90 o 
  18   8   3    10518.84     9443.68    486.66 o 
  19   8   3     2666.48     2641.02    306.91 o 
  20   8   3     1441.30     1640.79    362.34 o 
  21   8   3      245.24      -22.38    295.54 o 
  22   8   3     4870.61     4646.28    409.23 o 
  23   8   3      551.72      257.78    338.82 o 
  24   8   3      858.54     1083.21    367.93 o 
  25   8   3      583.67      358.83    380.51 o 
   0   9   3     8509.88     8621.13    400.32 o 
   1   9   3    24709.80    24293.80    642.73 o 
   2   9   3     4012.12     4070.65    195.75 o 
   3   9   3    18437.69    18940.40    561.45 o 
   4   9   3      588.72      710.10    142.76 o 
   5   9   3      528.04      550.48    172.91 o 
   6   9   3    10711.44    10777.03    462.36 o 
   7   9   3     4706.21     4906.19    336.02 o 
   8   9   3     7785.54     8370.67    321.56 o 
   9   9   3     9821.41     9547.59    365.06 o 
  10   9   3     1920.71     1922.05    159.43 o 
  11   9   3    12401.01    11555.32    435.69 o 
  12   9   3     1884.26     1929.86    184.77 o 
  13   9   3     4717.14     5573.06    287.26 o 
  14   9   3     2846.77     2334.14    264.38 o 
  15   9   3     3022.77     3377.05    309.36 o 
  16   9   3     6764.74     6582.20    388.80 o 
  17   9   3      371.95      209.63    265.78 o 
  18   9   3      611.98      264.39    286.60 o 
  19   9   3    10315.30     9931.59    524.17 o 
  20   9   3      423.81     1037.39    422.40 o 
  21   9   3      480.95      620.39    342.94 o 
  22   9   3      330.83      388.75    354.86 o 
  23   9   3      242.86     -143.09    354.33 o 
  24   9   3     1643.78     1607.47    535.79 o 
   1  10   3     6145.21     6146.97    220.95 o 
   2  10   3    33937.91    33896.17    957.91 o 
   3  10   3     9350.18     9563.30    333.84 o 
   4  10   3    22462.12    21997.01    874.71 o 
   5  10   3     1155.10     1326.06    218.32 o 
   6  10   3     5193.36     5098.82    310.63 o 
   7  10   3      836.33      860.64    222.97 o 
   8  10   3     6134.14     5710.03    338.69 o 
   9  10   3     4905.73     4243.13    368.13 o 
  10  10   3    36428.18    36428.08   1332.50 o 
  11  10   3    10004.09     9813.44    466.51 o 
  12  10   3     9421.73     9253.26    526.50 o 
  13  10   3     2010.64     2024.15    273.95 o 
  14  10   3      859.76      907.07    266.59 o 
  15  10   3     4112.39     3893.51    323.09 o 
  16  10   3     7932.84     7468.47    422.07 o 
  17  10   3      103.09       97.46    278.71 o 
  18  10   3    11122.05    11965.89    604.71 o 
  19  10   3     3588.08     3840.12    379.25 o 
  20  10   3       11.93      150.22    322.62 o 
  21  10   3      368.04     -108.68    353.71 o 
  22  10   3     1332.70     1468.29    449.69 o 
   0  11   3     5209.91     4996.19    414.90 o 
   1  11   3     2047.77     2058.17    215.37 o 
   2  11   3     2148.19     2213.13    224.96 o 
   3  11   3     1614.64     1725.61    217.81 o 
   4  11   3      884.21      829.54    220.58 o 
   5  11   3     1141.23     1308.96    235.99 o 
   6  11   3     3806.78     4001.39    291.15 o 
   7  11   3     3552.49     3595.17    295.57 o 
   8  11   3     2443.11     2216.48    258.45 o 
   9  11   3     2299.73     2283.44    279.59 o 
  10  11   3      860.24      531.53    252.60 o 
  11  11   3     5617.31     5235.96    405.37 o 
  12  11   3      907.32      705.07    267.64 o 
  13  11   3     1113.13     1089.15    279.20 o 
  14  11   3     1600.99      879.93    281.39 o 
  15  11   3      140.84      176.44    325.26 o 
  16  11   3      288.81       46.41    286.67 o 
  17  11   3     3198.83     2845.66    360.51 o 
  18  11   3       69.99      -26.87    328.60 o 
  19  11   3     1796.40     2155.84    374.02 o 
  20  11   3       44.72       -1.26    346.84 o 
  21  11   3     2648.94     3297.43    418.68 o 
   1  12   3    19163.41    19141.65    706.20 o 
   2  12   3    18786.11    20310.24    730.18 o 
   3  12   3     2038.44     2340.53    295.34 o 
   4  12   3     2838.31     2962.94    295.02 o 
   5  12   3     1144.34     1364.74    277.53 o 
   6  12   3     4687.52     3969.70    335.47 o 
   7  12   3    12633.46    12805.00    613.71 o 
   8  12   3     2169.61     2245.89    302.53 o 
   9  12   3     1801.19     1886.07    297.87 o 
  10  12   3    17089.03    16720.95    740.63 o 
  11  12   3    10244.09    10388.33    580.33 o 
  12  12   3     1116.69     1558.44    392.25 o 
  13  12   3     1040.19     1326.14    367.73 o 
  14  12   3     1270.29     1594.83    332.57 o 
  15  12   3     3822.42     3764.77    376.90 o 
  16  12   3      270.78     -190.82    316.11 o 
  17  12   3      796.68      494.12    340.02 o 
  18  12   3     6933.82     7328.87    490.66 o 
  19  12   3     5579.65     5764.79    479.98 o 
   0  13   3      706.69      779.29    361.47 o 
   1  13   3     3193.27     3854.57    440.21 o 
   2  13   3     1479.16     1235.09    266.01 o 
   3  13   3    11028.42    10691.35    553.19 o 
   4  13   3      985.07      934.50    291.64 o 
   5  13   3     4056.45     4308.80    359.48 o 
   6  13   3     6847.66     6699.90    423.17 o 
   7  13   3      278.98      152.55    281.42 o 
   8  13   3     1686.01     2270.34    337.45 o 
   9  13   3     7335.74     7805.94    460.10 o 
  10  13   3     2794.73     3086.05    343.65 o 
  11  13   3      886.61      596.95    325.30 o 
  12  13   3      912.47     1608.31    357.91 o 
  13  13   3     1698.99     1632.57    348.89 o 
  14  13   3      321.42      307.47    339.34 o 
  15  13   3     1849.31     1616.27    383.88 o 
  16  13   3     1438.47     1568.99    373.20 o 
  17  13   3     1754.89     1921.58    397.87 o 
   1  14   3      492.39      772.16    384.89 o 
   2  14   3    12238.05    11591.95    581.12 o 
   3  14   3     4311.44     4264.19    388.03 o 
   4  14   3      309.32       81.60    319.02 o 
   5  14   3     1190.24     1520.64    330.68 o 
   6  14   3     2469.08     3473.23    369.43 o 
   7  14   3     1174.26     1421.64    337.81 o 
   8  14   3     1188.30     1422.57    354.45 o 
   9  14   3     2518.08     2580.05    525.54 o 
  10  14   3     7978.25     7923.43    508.67 o 
  11  14   3     1131.63     1201.74    363.38 o 
  12  14   3     3938.17     4186.86    420.44 o 
  13  14   3      690.70      236.90    362.93 o 
  14  14   3     1422.06     1938.43    398.84 o 
   0  15   3     5622.85     6066.65    725.60 o 
   1  15   3     2810.06     2786.43    497.56 o 
   2  15   3     1527.46     1898.74    448.04 o 
   3  15   3     3705.05     4035.72    690.28 o 
   4  15   3     3177.03     3259.35    481.49 o 
   5  15   3     1922.75     2534.97    463.38 o 
   6  15   3     4289.05     5011.66    527.81 o 
   7  15   3      355.14      295.72    412.24 o 
   8  15   3      158.78       31.15    552.46 o 
   9  15   3     6103.97     6346.93    594.43 o 
  10  15   3     1802.45     2633.33    567.81 o 
   1  16   3      531.26      599.82    467.31 o 
   2  16   3     3608.63     3217.47    517.04 o 
   3  16   3     2523.14     3385.95    533.44 o 
   0   0   4    49100.31    53212.65   1757.25 o 
   2   0   4    12861.93    13825.76    496.41 o 
   4   0   4   112186.41   116482.52   4059.37 o 
   6   0   4   319657.59   314026.84  19883.80 o 
   8   0   4     5442.95     5407.08    393.13 o 
  10   0   4    32962.92    32015.57   1963.35 o 
  12   0   4    17359.44    17386.04   1090.32 o 
  14   0   4    32913.23    30088.30   1858.92 o 
  16   0   4    15870.93    15801.24   1129.48 o 
  18   0   4    14998.00    16644.32   1108.75 o 
  20   0   4     5348.05     4916.43    558.21 o 
  22   0   4     2536.40     2787.23    488.34 o 
  24   0   4     2943.73     3653.35    596.61 o 
  26   0   4      747.23       83.69    514.45 o 
  28   0   4     1936.71     1693.07    641.14 o 
   1   1   4    42253.74    43809.21    949.07 o 
   2   1   4     4503.26     4485.25    102.68 o 
   3   1   4    77699.57    79398.38   1985.47 o
[truncated: 274,852 more chars]
